# Supplementary material for: (E)-3-(2,6-Dichloro­phen­yl)-1-(4-methoxy­phen­yl)prop-2-en-1-one
Source: Acta Crystallogr Sect E Struct Rep Online. 2009 Jun 6;65(Pt 7):o1472–3. doi: 10.1107/S1600536809020145 (PMC2969433; doi:10.1107/S1600536809020145)
Supplement: Supplementary file 1 [file e-65-o1472-sup1.cif]

##############################################################################
###                                                                        ###
###        Electronic paper (Acta Crystallographica Section E)             ###
###                                                                        ###
##############################################################################
#                                                                            #
# This CIF contains the data in a paper accepted for publication in Acta     #
# Crystallographica Section E. It conforms to the requirements of Notes      #
# for Authors for Section E, and has been peer reviewed under the auspices   #
# of the IUCr Commission on Journals.                                        #
#                                                                            #
# Full details of the Crystallographic Information File format               #
# are given in the paper "The Crystallographic Information File (CIF):       #
# a New Standard Archive File for Crystallography" by S. R. Hall, F. H.      #
# Allen and I. D. Brown [Acta Cryst. (1991), A47, 655-685].                  #
#                                                                            #
# The current version of the core CIF dictionary is obtainable from          #
# ftp://ftp.iucr.org/pub/cif_core.dic. The current version number is 2.4.    #
#                                                                            #
# Software is freely available for graphical display of the structure(s) in  #
# this CIF.  For information consult the CIF home page http://www.iucr.org/  #
# cif/home.html                                                              #
#                                                                            #
# This file may be used for bona fide research purposes within the           #
# scientific community so long as proper attribution is given to the journal # 
# article from which it was obtained.                                        #
#                                                                            #
##############################################################################
                                             
data_global
_audit_creation_method     'WinGX routine-INITIALISE'
_journal_date_recd_electronic     2009-05-05
_journal_date_accepted     2009-05-26
_journal_name_full     'Acta Crystallographica, Section E'
_journal_year     2009
_journal_volume     65
_journal_issue      7
_journal_page_first     o1472
_journal_page_last     o1473
_journal_paper_category     QO
_journal_coeditor_code     BQ2141
_publ_contact_author_name     'Ratiba, Belhouas'
_publ_contact_author_address
;
Facult\'e de Chimie, USTHB, BP32, El-Alia, Bab-Ezzouar,
Alger, Alg\'eria.
;
_publ_contact_author_email     belhouas.ratiba@yahoo.fr
_publ_contact_author_fax     '00 (213) 31 81 88 16'
_publ_contact_author_phone     '00 (213) 774 45 27 14'
_publ_section_title
;
(<i>E</i>)-3-(2,6-Dichlorophenyl)-1-(4-methoxyphenyl)prop-2-en-1-one
;
loop_
    _publ_author_name
    _publ_author_address
    'Benmekhbi, Lotfi'
;
D\'epartement de Chimie et de Chimie Pharmaceutique,
Universit\'e de Msila,
28000 Algeria
;
    'Belhouas, Ratiba'
;
Facult\'e de Chimie, USTHB, BP32, El-Alia, Bab-Ezzouar,
Alger
Algeria
;
    'Bouacida, Sofiane'
;
Laboratoire de Chimie Mol\'eculaire,
du Contr\^ole de l'Environnement et de Mesures Physico-Chimiques
Facult\'e des Sciences, D\'epartement de Chimie,
Universit\'e Mentouri
25000 Constantine
Algeria
;
    'Mosbah, Salima'
;
Laboratoire de Chimie des Mat\'eriaux
Universit\'e de Mentouri
25000 Constantine, Algeria
;
    'Bencharif, Leila'
;
Laboratoire de Chimie des Mat\'eriaux
Universit\'e de Mentouri
25000 Constantine, Algeria
;
data_I
_chemical_name_systematic
;
(<i>E</i>)-3-(2,6-Dichlorophenyl)-1-(4-methoxyphenyl)prop-2-en-1-one
;
_chemical_formula_moiety     'C16 H12 Cl2 O2'
_chemical_formula_sum     'C16 H12 Cl2 O2'
_chemical_formula_iupac     'C16 H12 Cl2 O2'
_chemical_formula_weight     307.16
_symmetry_cell_setting     orthorhombic
_symmetry_space_group_name_H-M     'P 21 21 21'
_symmetry_space_group_name_Hall     'P 2ac 2ab'
loop_
    _symmetry_equiv_pos_as_xyz
    'x, y, z'
    '-x+1/2, -y, z+1/2'
    'x+1/2, -y+1/2, -z'
    '-x, y+1/2, -z+1/2'
_cell_length_a     6.4793(2)
_cell_length_b     12.9807(5)
_cell_length_c     16.7819(8)
_cell_angle_alpha     90
_cell_angle_beta     90
_cell_angle_gamma     90
_cell_volume     1411.46(10)
_cell_formula_units_Z     4
_cell_measurement_reflns_used     3041
_cell_measurement_theta_min     2.43
_cell_measurement_theta_max     27.38
_cell_measurement_temperature     100(2)
_exptl_crystal_description     prism
_exptl_crystal_colour     colourless
_exptl_crystal_size_max     0.37
_exptl_crystal_size_mid     0.28
_exptl_crystal_size_min     0.2
_exptl_crystal_density_diffrn     1.445
_exptl_crystal_density_method     'not measured'
_exptl_crystal_F_000     632
_exptl_absorpt_coefficient_mu     0.457
_exptl_absorpt_correction_type     multi-scan
_exptl_absorpt_process_details     '(SADABS, Bruker, 1998)'
_exptl_absorpt_correction_T_min     0.824
_exptl_absorpt_correction_T_max     0.913
_exptl_special_details
;
;
_diffrn_ambient_temperature     100(2)
_diffrn_radiation_type     MoK\a
_diffrn_radiation_wavelength     0.71073
_diffrn_radiation_monochromator     graphite
_diffrn_measurement_device_type     'Bruker APEXII'
_diffrn_measurement_method     'CCD rotation images, thin slices'
_diffrn_reflns_number     6643
_diffrn_reflns_av_R_equivalents     0.0286
_diffrn_reflns_theta_min     3.51
_diffrn_reflns_theta_max     27.43
_diffrn_reflns_theta_full     27.43
_diffrn_measured_fraction_theta_max     0.99
_diffrn_measured_fraction_theta_full     0.99
_diffrn_reflns_limit_h_min     -6
_diffrn_reflns_limit_h_max     8
_diffrn_reflns_limit_k_min     -15
_diffrn_reflns_limit_k_max     16
_diffrn_reflns_limit_l_min     -20
_diffrn_reflns_limit_l_max     21
_refine_special_details
;
Refinement of <i>F</i>^2^ against ALL reflections. The weighted <i>R</i>-factor
<i>wR</i> and goodness of fit <i>S</i> are based on <i>F</i>^2^, conventional
<i>R</i>-factors <i>R</i> are based on <i>F</i>, with <i>F</i> set to zero for
negative <i>F</i>^2^. The threshold expression of <i>F</i>^2^ >
\s(<i>F</i>^2^) is used only for calculating <i>R</i>-factors(gt) <i>etc</i>.
and is not relevant to the choice of reflections for refinement.
<i>R</i>-factors based on <i>F</i>^2^ are statistically about twice as large
as those based on <i>F</i>, and <i>R</i>- factors based on ALL data will be
even larger.
;
_reflns_number_total     3211
_reflns_number_gt     2964
_reflns_threshold_expression     I>2\s(I)
_refine_ls_structure_factor_coef     Fsqd
_refine_ls_matrix_type     full
_refine_ls_R_factor_all     0.0395
_refine_ls_R_factor_gt     0.0355
_refine_ls_wR_factor_gt     0.0865
_refine_ls_wR_factor_ref     0.0895
_refine_ls_goodness_of_fit_ref     1.053
_refine_ls_restrained_S_all     1.053
_refine_ls_number_reflns     3211
_refine_ls_number_parameters     182
_refine_ls_number_restraints     0
_refine_ls_hydrogen_treatment     constr
_refine_ls_weighting_scheme     calc
_refine_ls_weighting_details
         'calc w=1/[\s^2^(Fo^2^)+(0.0409P)^2^+0.5074P] where P=(Fo^2^+2Fc^2^)/3'
_atom_sites_solution_hydrogens     geom
_atom_sites_solution_primary     direct
_atom_sites_solution_secondary     difmap
_refine_ls_shift/su_max     0.002
_refine_ls_shift/su_mean     0.000
_refine_diff_density_max     0.512
_refine_diff_density_min     -0.197
_refine_ls_extinction_method     none
_refine_ls_abs_structure_details     'Flack (1983), 1331 Friedel pairs'
_refine_ls_abs_structure_Flack     0.01(6)
loop_
    _atom_type_symbol
    _atom_type_description
    _atom_type_scat_dispersion_real
    _atom_type_scat_dispersion_imag
    _atom_type_scat_source
    C C 0.0033 0.0016 'International Tables Vol C Tables 4.2.6.8 and 6.1.1.4'
    H H 0 0 'International Tables Vol C Tables 4.2.6.8 and 6.1.1.4'
    O O 0.0106 0.006 'International Tables Vol C Tables 4.2.6.8 and 6.1.1.4'
    Cl Cl 0.1484 0.1585 'International Tables Vol C Tables 4.2.6.8 and 6.1.1.4'
_computing_data_collection     'SMART (Bruker, 2001)'
_computing_cell_refinement     'SAINT (Bruker, 2001)'
_computing_data_reduction     'SAINT (Bruker, 2001)'
_computing_structure_solution     'SIR2002 (Burla <i>et al.</i>,  2003)'
_computing_structure_refinement     'SHELXL97 (Sheldrick, 2008)'
_computing_molecular_graphics     'ORTEP-3 for Windows (Farrugia, 1997)'
_computing_publication_material
               'WinGX (Farrugia, 1999) and DIAMOND (Brandenburg & Berndt, 2001)'
loop_
    _atom_site_type_symbol
    _atom_site_label
    _atom_site_fract_x
    _atom_site_fract_y
    _atom_site_fract_z
    _atom_site_U_iso_or_equiv
    _atom_site_adp_type
    _atom_site_calc_flag
    _atom_site_refinement_flags
    _atom_site_occupancy
    _atom_site_disorder_assembly
    _atom_site_disorder_group
    Cl Cl1 0.49869(7) 1.03293(4) 0.58897(3) 0.02481(12) Uani d . 1 . .
    Cl Cl5 0.06450(7) 0.84015(4) 0.35072(3) 0.02267(12) Uani d . 1 . .
    C C1 0.2990(3) 0.95544(14) 0.55269(13) 0.0174(4) Uani d . 1 . .
    C C2 0.1599(3) 0.91924(15) 0.60937(13) 0.0211(4) Uani d . 1 . .
    H H2 0.1779 0.9363 0.664 0.025 Uiso calc R 1 . .
    C C3 -0.0051(3) 0.85821(14) 0.58604(13) 0.0226(4) Uani d . 1 . .
    H H3 -0.1001 0.8333 0.6246 0.027 Uiso calc R 1 . .
    C C4 -0.0312(3) 0.83360(14) 0.50613(12) 0.0206(4) Uani d . 1 . .
    H H4 -0.1422 0.7907 0.4898 0.025 Uiso calc R 1 . .
    C C5 0.1068(3) 0.87235(14) 0.45044(12) 0.0167(4) Uani d . 1 . .
    C C6 0.2774(3) 0.93459(13) 0.47063(13) 0.0149(4) Uani d . 1 . .
    C C7 0.4050(3) 0.97926(13) 0.40676(12) 0.0150(4) Uani d . 1 . .
    H H7 0.3354 0.9928 0.358 0.018 Uiso calc R 1 . .
    C C8 0.6062(3) 1.00344(13) 0.40815(13) 0.0169(4) Uani d . 1 . .
    H H8 0.6877 0.9871 0.4535 0.02 Uiso calc R 1 . .
    C C9 0.7012(3) 1.05587(14) 0.33855(12) 0.0172(4) Uani d . 1 . .
    O O10 0.61836(19) 1.05435(10) 0.27255(9) 0.0215(3) Uani d . 1 . .
    C C11 0.8991(3) 1.11288(13) 0.35089(12) 0.0154(4) Uani d . 1 . .
    C C12 0.9741(3) 1.13891(13) 0.42704(11) 0.0164(4) Uani d . 1 . .
    H H12 0.9017 1.1168 0.4732 0.02 Uiso calc R 1 . .
    C C13 1.1527(3) 1.19652(14) 0.43510(12) 0.0172(4) Uani d . 1 . .
    H H13 1.2022 1.2139 0.4867 0.021 Uiso calc R 1 . .
    C C14 1.0073(3) 1.14718(13) 0.28402(11) 0.0170(4) Uani d . 1 . .
    H H14 0.9569 1.131 0.2324 0.02 Uiso calc R 1 . .
    C C15 1.1874(3) 1.20463(14) 0.29156(12) 0.0173(4) Uani d . 1 . .
    H H15 1.26 1.227 0.2455 0.021 Uiso calc R 1 . .
    C C16 1.2603(3) 1.22906(14) 0.36746(12) 0.0172(4) Uani d . 1 . .
    O O17 1.4376(2) 1.28344(10) 0.38116(8) 0.0224(3) Uani d . 1 . .
    C C18 1.5488(3) 1.32052(14) 0.31247(13) 0.0225(4) Uani d . 1 . .
    H H18A 1.5785 1.2628 0.2766 0.034 Uiso calc R 1 . .
    H H18B 1.6786 1.3522 0.3297 0.034 Uiso calc R 1 . .
    H H18C 1.4648 1.3718 0.2844 0.034 Uiso calc R 1 . .
loop_
    _atom_site_aniso_label
    _atom_site_aniso_U_11
    _atom_site_aniso_U_22
    _atom_site_aniso_U_33
    _atom_site_aniso_U_12
    _atom_site_aniso_U_13
    _atom_site_aniso_U_23
    Cl1 0.0219(2) 0.0314(2) 0.0211(3) -0.0074(2) -0.0005(2) -0.0049(2)
    Cl5 0.0219(2) 0.0227(2) 0.0234(3) -0.0029(2) -0.0021(2) -0.0059(2)
    C1 0.0151(8) 0.0157(9) 0.0215(11) 0.0023(8) -0.0002(8) 0.0001(8)
    C2 0.0214(10) 0.0226(10) 0.0193(11) 0.0027(9) 0.0009(8) 0.0047(8)
    C3 0.0193(9) 0.0232(9) 0.0255(11) -0.0005(9) 0.0070(9) 0.0083(8)
    C4 0.0156(9) 0.0156(8) 0.0305(12) -0.0028(8) 0.0000(8) 0.0023(8)
    C5 0.0157(9) 0.0123(8) 0.0221(11) 0.0024(8) -0.0027(8) 0.0005(7)
    C6 0.0129(8) 0.0116(8) 0.0203(10) 0.0030(7) 0.0014(7) 0.0009(7)
    C7 0.0188(9) 0.0112(8) 0.0150(10) 0.0024(7) -0.0008(8) 0.0005(8)
    C8 0.0163(9) 0.0161(9) 0.0182(11) 0.0025(7) -0.0013(8) 0.0034(8)
    C9 0.0160(8) 0.0161(9) 0.0195(11) 0.0034(7) 0.0020(8) -0.0002(8)
    O10 0.0188(6) 0.0280(7) 0.0176(8) -0.0035(6) -0.0014(6) 0.0022(6)
    C11 0.0140(8) 0.0150(8) 0.0172(10) 0.0021(7) 0.0000(8) 0.0005(8)
    C12 0.0180(9) 0.0168(9) 0.0146(10) 0.0039(8) 0.0026(7) 0.0019(7)
    C13 0.0212(9) 0.0170(9) 0.0135(10) 0.0022(8) -0.0034(8) -0.0031(7)
    C14 0.0169(8) 0.0193(9) 0.0149(9) 0.0017(9) -0.0016(8) 0.0009(7)
    C15 0.0170(9) 0.0185(9) 0.0163(10) 0.0003(8) 0.0022(8) 0.0040(8)
    C16 0.0166(9) 0.0121(8) 0.0228(12) 0.0005(8) -0.0013(7) 0.0013(8)
    O17 0.0214(7) 0.0264(7) 0.0195(8) -0.0088(6) -0.0016(6) 0.0005(6)
    C18 0.0202(10) 0.0218(9) 0.0256(11) -0.0072(8) 0.0001(8) 0.0037(8)
_geom_special_details
;
All e.s.d.'s (except the e.s.d. in the dihedral angle between two l.s. planes)
are estimated using the full covariance matrix. The cell e.s.d.'s are taken
into account individually in the estimation of e.s.d.'s in distances, angles
and torsion angles; correlations between e.s.d.'s in cell parameters are only
used when they are defined by crystal symmetry. An approximate (isotropic)
treatment of cell e.s.d.'s is used for estimating e.s.d.'s involving l.s.
planes.
;
loop_
    _geom_bond_atom_site_label_1
    _geom_bond_atom_site_label_2
    _geom_bond_site_symmetry_2
    _geom_bond_distance
    _geom_bond_publ_flag
    Cl1 C1 . 1.7484(19) ?
    Cl5 C5 . 1.747(2) ?
    C1 C2 . 1.392(3) ?
    C1 C6 . 1.410(3) ?
    C2 C3 . 1.387(3) ?
    C2 H2 . 0.95 ?
    C3 C4 . 1.389(3) ?
    C3 H3 . 0.95 ?
    C4 C5 . 1.388(3) ?
    C4 H4 . 0.95 ?
    C5 C6 . 1.410(3) ?
    C6 C7 . 1.473(3) ?
    C7 C8 . 1.342(2) ?
    C7 H7 . 0.95 ?
    C8 C9 . 1.485(3) ?
    C8 H8 . 0.95 ?
    C9 O10 . 1.231(2) ?
    C9 C11 . 1.494(3) ?
    C11 C14 . 1.396(3) ?
    C11 C12 . 1.409(3) ?
    C12 C13 . 1.384(3) ?
    C12 H12 . 0.95 ?
    C13 C16 . 1.397(3) ?
    C13 H13 . 0.95 ?
    C14 C15 . 1.391(3) ?
    C14 H14 . 0.95 ?
    C15 C16 . 1.395(3) ?
    C15 H15 . 0.95 ?
    C16 O17 . 1.368(2) ?
    O17 C18 . 1.442(2) ?
    C18 H18A . 0.98 ?
    C18 H18B . 0.98 ?
    C18 H18C . 0.98 ?
loop_
    _geom_angle_atom_site_label_1
    _geom_angle_atom_site_label_2
    _geom_angle_atom_site_label_3
    _geom_angle_site_symmetry_1
    _geom_angle_site_symmetry_3
    _geom_angle
    _geom_angle_publ_flag
    C2 C1 C6 . . 122.56(18) ?
    C2 C1 Cl1 . . 115.81(16) ?
    C6 C1 Cl1 . . 121.59(15) ?
    C3 C2 C1 . . 119.9(2) ?
    C3 C2 H2 . . 120 ?
    C1 C2 H2 . . 120 ?
    C2 C3 C4 . . 119.84(18) ?
    C2 C3 H3 . . 120.1 ?
    C4 C3 H3 . . 120.1 ?
    C5 C4 C3 . . 119.26(17) ?
    C5 C4 H4 . . 120.4 ?
    C3 C4 H4 . . 120.4 ?
    C4 C5 C6 . . 123.41(19) ?
    C4 C5 Cl5 . . 117.23(14) ?
    C6 C5 Cl5 . . 119.36(15) ?
    C1 C6 C5 . . 114.98(18) ?
    C1 C6 C7 . . 125.42(17) ?
    C5 C6 C7 . . 119.37(18) ?
    C8 C7 C6 . . 128.68(19) ?
    C8 C7 H7 . . 115.7 ?
    C6 C7 H7 . . 115.7 ?
    C7 C8 C9 . . 119.76(19) ?
    C7 C8 H8 . . 120.1 ?
    C9 C8 H8 . . 120.1 ?
    O10 C9 C8 . . 121.29(17) ?
    O10 C9 C11 . . 120.44(17) ?
    C8 C9 C11 . . 118.26(17) ?
    C14 C11 C12 . . 118.64(16) ?
    C14 C11 C9 . . 118.51(18) ?
    C12 C11 C9 . . 122.73(17) ?
    C13 C12 C11 . . 120.46(17) ?
    C13 C12 H12 . . 119.8 ?
    C11 C12 H12 . . 119.8 ?
    C12 C13 C16 . . 120.05(18) ?
    C12 C13 H13 . . 120 ?
    C16 C13 H13 . . 120 ?
    C15 C14 C11 . . 121.28(18) ?
    C15 C14 H14 . . 119.4 ?
    C11 C14 H14 . . 119.4 ?
    C14 C15 C16 . . 119.28(18) ?
    C14 C15 H15 . . 120.4 ?
    C16 C15 H15 . . 120.4 ?
    O17 C16 C15 . . 123.72(18) ?
    O17 C16 C13 . . 116.00(18) ?
    C15 C16 C13 . . 120.27(17) ?
    C16 O17 C18 . . 117.23(15) ?
    O17 C18 H18A . . 109.5 ?
    O17 C18 H18B . . 109.5 ?
    H18A C18 H18B . . 109.5 ?
    O17 C18 H18C . . 109.5 ?
    H18A C18 H18C . . 109.5 ?
    H18B C18 H18C . . 109.5 ?
loop_
    _geom_torsion_atom_site_label_1
    _geom_torsion_atom_site_label_2
    _geom_torsion_atom_site_label_3
    _geom_torsion_atom_site_label_4
    _geom_torsion_site_symmetry_1
    _geom_torsion_site_symmetry_2
    _geom_torsion_site_symmetry_3
    _geom_torsion_site_symmetry_4
    _geom_torsion
    _geom_torsion_publ_flag
    C6 C1 C2 C3 . . . . 1.5(3) ?
    Cl1 C1 C2 C3 . . . . 179.21(14) ?
    C1 C2 C3 C4 . . . . -0.1(3) ?
    C2 C3 C4 C5 . . . . -1.3(3) ?
    C3 C4 C5 C6 . . . . 1.4(3) ?
    C3 C4 C5 Cl5 . . . . -179.22(14) ?
    C2 C1 C6 C5 . . . . -1.4(3) ?
    Cl1 C1 C6 C5 . . . . -178.94(13) ?
    C2 C1 C6 C7 . . . . 173.05(17) ?
    Cl1 C1 C6 C7 . . . . -4.5(3) ?
    C4 C5 C6 C1 . . . . -0.1(2) ?
    Cl5 C5 C6 C1 . . . . -179.47(13) ?
    C4 C5 C6 C7 . . . . -174.87(16) ?
    Cl5 C5 C6 C7 . . . . 5.8(2) ?
    C1 C6 C7 C8 . . . . 35.1(3) ?
    C5 C6 C7 C8 . . . . -150.75(19) ?
    C6 C7 C8 C9 . . . . -175.13(17) ?
    C7 C8 C9 O10 . . . . -19.0(3) ?
    C7 C8 C9 C11 . . . . 159.67(16) ?
    O10 C9 C11 C14 . . . . -12.1(3) ?
    C8 C9 C11 C14 . . . . 169.21(16) ?
    O10 C9 C11 C12 . . . . 163.91(17) ?
    C8 C9 C11 C12 . . . . -14.8(2) ?
    C14 C11 C12 C13 . . . . -0.6(2) ?
    C9 C11 C12 C13 . . . . -176.57(16) ?
    C11 C12 C13 C16 . . . . -0.2(3) ?
    C12 C11 C14 C15 . . . . 1.0(2) ?
    C9 C11 C14 C15 . . . . 177.10(16) ?
    C11 C14 C15 C16 . . . . -0.5(3) ?
    C14 C15 C16 O17 . . . . 178.75(16) ?
    C14 C15 C16 C13 . . . . -0.3(3) ?
    C12 C13 C16 O17 . . . . -178.48(15) ?
    C12 C13 C16 C15 . . . . 0.6(3) ?
    C15 C16 O17 C18 . . . . 2.6(2) ?
    C13 C16 O17 C18 . . . . -178.31(16) ?
loop_
    _geom_hbond_atom_site_label_D
    _geom_hbond_atom_site_label_H
    _geom_hbond_atom_site_label_A
    _geom_hbond_site_symmetry_A
    _geom_hbond_distance_DH
    _geom_hbond_distance_HA
    _geom_hbond_distance_DA
    _geom_hbond_angle_DHA
    C4 H4 Cg1 3_545 0.95 2.836 3.727 157
    C7 H7 Cg2 3_545 0.95 2.849 3.360 115
