# Supplementary material for: (E)-3-(2,6-Dichloro­phen­yl)-1-(4-methoxy­phen­yl)prop-2-en-1-one
Source: Acta Crystallogr Sect E Struct Rep Online. 2009 Jun 6;65(Pt 7):o1472–3. doi: 10.1107/S1600536809020145 (PMC2969433; doi:10.1107/S1600536809020145)
Supplement: Supplementary file 2 [file e-65-o1472-Isup2.hkl]

#
# h,k,l, Fc-squared, Fo-squared, sigma(Fo-squared) and status flag
#
data_I
_shelx_title ' ch11 in P 21 21 21'
_shelx_refln_list_code          4
_shelx_F_calc_maximum      196.33
_exptl_crystal_F_000       632.00
_reflns_d_resolution_high  0.7715
 
loop_
 _symmetry_equiv_pos_as_xyz
 'x, y, z'
 '-x+1/2, -y, z+1/2'
 'x+1/2, -y+1/2, -z'
 '-x, y+1/2, -z+1/2'
 
_cell_length_a     6.4793
_cell_length_b    12.9807
_cell_length_c    16.7810
_cell_angle_alpha  90.000
_cell_angle_beta   90.000
_cell_angle_gamma  90.000
 
_shelx_F_squared_multiplier     1.000
 
loop_
 _refln_index_h
 _refln_index_k
 _refln_index_l
 _refln_F_squared_calc
 _refln_F_squared_meas
 _refln_F_squared_sigma
 _refln_observed_status
   2   0   0    14235.77    13198.07    394.73 o
   4   0   0      858.14      873.46     22.42 o
   6   0   0       15.09       20.15      3.90 o
   1   1   0     1583.20     1586.58     28.50 o
   2   1   0      352.42      378.31      8.48 o
   3   1   0      195.14      209.29      7.73 o
   4   1   0     2642.14     2856.80     45.12 o
   5   1   0      127.75      125.82      4.48 o
   6   1   0        8.64       11.84      2.93 o
   7   1   0       73.90       75.28      5.78 o
   8   1   0       73.88       74.30     10.17 o
   1   2   0     2012.99     2033.31     28.33 o
   2   2   0        4.31       26.51      2.13 o
   3   2   0      216.82      248.07      7.30 o
   4   2   0        1.62        1.90      1.21 o
   5   2   0       67.36       75.89      3.28 o
   6   2   0      388.88      430.12     10.20 o
   7   2   0        2.38        1.00      5.11 o
   8   2   0      501.04      618.32     30.32 o
   1   3   0     2378.58     2482.60     31.65 o
   2   3   0       65.44       88.23      6.13 o
   3   3   0      731.22      677.66     19.58 o
   4   3   0       48.44       50.90      4.98 o
   5   3   0        8.62        8.76      2.71 o
   6   3   0      115.67       98.47      7.26 o
   7   3   0        2.90        1.74      5.61 o
   8   3   0      210.51      245.44     18.98 o
   0   4   0      114.79       55.59      2.48 o
   1   4   0     2495.62     2585.51     34.88 o
   2   4   0     2017.53     2384.98     34.15 o
   3   4   0       27.49       28.41      5.20 o
   4   4   0       38.03       32.45      2.45 o
   5   4   0      551.83      551.30     14.98 o
   6   4   0       38.52       49.34      8.72 o
   7   4   0      990.56     1035.44     44.10 o
   8   4   0       58.24       78.49     12.58 o
   1   5   0      636.46      640.32     10.18 o
   2   5   0     3663.06     3911.89     54.63 o
   3   5   0        0.02        0.84      1.36 o
   4   5   0      119.77      125.55      5.49 o
   5   5   0       18.59       22.07      2.45 o
   6   5   0       17.30       10.42      5.73 o
   7   5   0        6.97        1.79      5.90 o
   8   5   0      479.90      528.37     31.11 o
   0   6   0     4501.85     4843.17     86.08 o
   1   6   0      197.71      190.76      5.60 o
   2   6   0     8009.46     7939.22     97.97 o
   3   6   0     1191.86     1240.79     29.75 o
   4   6   0      142.11      133.44      8.13 o
   5   6   0      337.44      338.08     13.39 o
   6   6   0        0.14        1.08      5.65 o
   7   6   0      722.73      796.23     39.58 o
   1   7   0      283.20      338.04      9.05 o
   2   7   0     1916.04     2061.15     28.50 o
   3   7   0     1603.68     1656.69     30.67 o
   4   7   0      218.70      199.20      9.04 o
   5   7   0      123.25       84.59     11.79 o
   6   7   0        1.95       -2.53      5.73 o
   7   7   0       42.96       52.33     12.21 o
   0   8   0      515.88      415.58     12.01 o
   1   8   0     4921.53     4901.16     69.02 o
   2   8   0      739.56      814.36     17.45 o
   3   8   0     1086.34     1072.66     17.83 o
   4   8   0        4.72        4.73      2.91 o
   5   8   0       13.12        2.91      5.86 o
   6   8   0       82.65       67.28     12.54 o
   7   8   0        3.01       -0.66      6.98 o
   1   9   0       49.71       54.39      4.30 o
   2   9   0       96.05       86.56      4.30 o
   3   9   0     1110.31     1090.05     29.59 o
   4   9   0       49.40       51.50      8.87 o
   5   9   0      575.98      591.04     33.39 o
   6   9   0      101.01       74.88     13.95 o
   7   9   0       41.53       51.16     13.29 o
   0  10   0     2206.99     2130.45     53.75 o
   1  10   0      170.40      171.88      6.78 o
   2  10   0      800.47      861.20     19.94 o
   3  10   0      199.74      168.59     22.45 o
   4  10   0     1294.49     1267.34     55.19 o
   5  10   0      400.99      394.32     27.66 o
   6  10   0       48.51       47.63     12.87 o
   1  11   0        6.19        3.26      1.69 o
   2  11   0      145.13      140.55      7.37 o
   3  11   0      170.92      176.27      9.90 o
   4  11   0       34.35       43.11     10.71 o
   5  11   0        8.29        7.23      6.69 o
   6  11   0       15.25       18.81      9.22 o
   0  12   0      234.66      201.52     11.89 o
   1  12   0       85.15       85.54      5.95 o
   2  12   0       26.72       19.08      7.81 o
   3  12   0      460.77      414.75     28.32 o
   4  12   0       38.56       38.33     11.01 o
   5  12   0      445.16      416.95     30.15 o
   1  13   0       31.30       27.04      4.08 o
   2  13   0       11.17       24.54      7.75 o
   3  13   0        1.16        8.97      7.85 o
   4  13   0      505.31      486.80     33.35 o
   5  13   0      119.73       96.89     16.94 o
   0  14   0       62.12       62.91     11.19 o
   1  14   0      356.47      388.11     14.93 o
   2  14   0       88.32       80.65     14.74 o
   3  14   0       16.46        9.26      7.93 o
   4  14   0        3.55       24.71      9.55 o
   1  15   0       12.10        9.68      7.23 o
   2  15   0       67.84      101.75     17.07 o
   3  15   0      110.97      111.01     18.36 o
   1  16   0      157.99      141.57     19.14 o
   2  16   0      564.91      601.46     39.08 o
   2   0   1      635.63      639.03     12.55 o
   3   0   1     2026.62     2177.45     49.79 o
   4   0   1       22.91       39.43      2.51 o
   5   0   1      333.59      314.09      7.93 o
   6   0   1      327.32      327.75      8.93 o
   7   0   1       14.57       13.11      4.36 o
  -8   1   1       39.51       46.06      9.14 o
  -7   1   1       13.99       14.36      3.81 o
  -6   1   1       71.20       66.63      3.88 o
  -5   1   1      913.40      971.41     18.05 o
  -4   1   1       63.16       63.21      3.02 o
  -3   1   1     2556.63     2640.54     59.57 o
  -2   1   1     1426.42     1410.58     26.03 o
  -1   1   1       49.85       46.43      1.79 o
   1   1   1       43.10       37.53      1.18 o
   2   1   1     1428.62     1386.69     23.99 o
   3   1   1     2634.87     2702.72     41.17 o
   4   1   1       65.78       65.54      4.13 o
   5   1   1      914.80      957.79     17.99 o
   6   1   1       70.37       77.97      5.66 o
   7   1   1       11.00       13.17      3.62 o
   8   1   1       42.40       72.97     10.05 o
  -8   2   1      227.43      246.89     18.23 o
  -7   2   1      107.01      125.50     11.84 o
  -6   2   1      439.04      448.41     14.77 o
  -5   2   1      433.91      398.45     12.11 o
  -4   2   1      108.63      106.81      6.24 o
  -3   2   1     3337.45     3689.43     65.53 o
  -2   2   1     1399.79     1428.91     26.81 o
  -1   2   1     3410.07     3499.02     53.91 o
   1   2   1     3438.54     3635.20     48.48 o
   2   2   1     1395.31     1386.41     18.59 o
   3   2   1     3308.20     3640.51     45.75 o
   4   2   1      102.57       97.28      3.46 o
   5   2   1      432.83      420.75      9.44 o
   6   2   1      442.25      454.45     11.73 o
   7   2   1       97.82       98.20      6.67 o
   8   2   1      230.35      260.68     18.48 o
  -8   3   1       68.09       83.72     12.00 o
  -7   3   1       47.94       46.64      9.26 o
  -6   3   1      313.14      313.99     13.39 o
  -5   3   1      244.26      232.54     11.42 o
  -4   3   1      479.26      476.44     15.78 o
  -3   3   1     1376.49     1209.00     31.12 o
  -2   3   1     2324.36     2513.73     47.33 o
  -1   3   1    38394.79    38290.28    503.56 o
   0   3   1     3072.23     3341.62     38.49 o
   1   3   1    38544.65    38392.11    499.12 o
   2   3   1     2282.96     2452.74     56.88 o
   3   3   1     1399.35     1237.01     20.79 o
   4   3   1      481.55      452.49      8.38 o
   5   3   1      248.09      269.70      6.95 o
   6   3   1      311.59      317.33      9.10 o
   7   3   1       46.65       61.34      9.68 o
   8   3   1       69.76       88.17     12.29 o
  -8   4   1      359.90      369.82     24.92 o
  -7   4   1      272.53      297.68     20.47 o
  -6   4   1      611.30      589.88     37.36 o
  -5   4   1      951.63      963.38     61.30 o
  -4   4   1      985.42     1002.44     20.72 o
  -3   4   1      750.91      830.46     18.91 o
  -2   4   1      331.08      301.44     10.50 o
  -1   4   1     6747.63     7180.83     88.83 o
   0   4   1     2266.82     2328.31     25.96 o
   1   4   1     6704.21     7330.86    105.83 o
   2   4   1      334.60      301.58      6.14 o
   3   4   1      740.98      829.75     16.20 o
   4   4   1      969.13      957.09     17.85 o
   5   4   1      961.12      919.79     17.93 o
   6   4   1      605.94      597.27     28.82 o
   7   4   1      279.46      254.32     18.94 o
   8   4   1      352.40      397.18     25.37 o
  -8   5   1       38.06       54.03     12.00 o
  -7   5   1      214.86      220.48     18.48 o
  -6   5   1       13.86       19.52      7.27 o
  -5   5   1      703.98      733.26     29.19 o
  -4   5   1      421.80      439.10     14.25 o
  -3   5   1      425.18      410.99     10.92 o
  -2   5   1     4664.51     4849.18     74.62 o
  -1   5   1      583.80      632.37     10.32 o
   0   5   1     3283.60     3112.58     34.52 o
   1   5   1      587.41      651.19     10.25 o
   2   5   1     4614.39     4906.65     67.39 o
   3   5   1      418.65      398.16     11.18 o
   4   5   1      431.88      430.29      9.59 o
   5   5   1      676.90      694.07     28.45 o
   6   5   1       14.32       12.67      6.48 o
   7   5   1      210.92      223.34     18.19 o
   8   5   1       37.35       35.63     10.84 o
  -7   6   1       29.95       31.56     10.09 o
  -6   6   1       77.29       85.88     12.21 o
  -5   6   1       72.26       29.15      7.60 o
  -4   6   1      687.47      703.69     23.57 o
  -3   6   1      235.32      249.67      9.15 o
  -2   6   1     3845.54     4024.97     62.50 o
  -1   6   1     1481.04     1423.42     20.21 o
   0   6   1        5.03        5.06      1.10 o
   1   6   1     1486.89     1412.18     20.14 o
   2   6   1     3889.62     4071.28     51.74 o
   3   6   1      224.59      225.55      5.78 o
   4   6   1      701.37      682.66     20.55 o
   5   6   1       74.10       50.79      9.18 o
   6   6   1       76.92       77.37     11.67 o
   7   6   1       27.65       25.96      9.30 o
  -7   7   1       82.61      103.41     15.03 o
  -6   7   1      657.57      644.53     34.34 o
  -5   7   1      441.69      394.57     24.25 o
  -4   7   1      270.23      272.83     11.26 o
  -3   7   1      677.22      705.78     14.78 o
  -2   7   1      230.50      232.36      6.16 o
  -1   7   1      589.83      613.57     11.87 o
   0   7   1        2.31        5.48      1.29 o
   1   7   1      586.94      614.75     11.80 o
   2   7   1      247.42      262.79      5.92 o
   3   7   1      695.31      713.11     13.43 o
   4   7   1      259.29      259.08     20.33 o
   5   7   1      459.91      392.70     24.46 o
   6   7   1      668.75      671.98     34.93 o
   7   7   1       82.33       72.51     13.66 o
  -7   8   1        9.54       10.92      8.55 o
  -6   8   1       46.62       57.97     11.96 o
  -5   8   1       30.19       30.77      8.85 o
  -4   8   1        8.52       11.18      2.78 o
  -3   8   1        4.78        5.51      1.73 o
  -2   8   1       99.13       81.99      4.23 o
  -1   8   1      541.65      536.13     11.18 o
   0   8   1     1478.64     1460.03     23.72 o
   1   8   1      529.93      521.96     11.04 o
   2   8   1      108.09       93.56      4.02 o
   3   8   1        6.31        5.75      1.50 o
   4   8   1        8.07       12.42      6.06 o
   5   8   1       32.66       25.87      8.64 o
   6   8   1       45.77       44.15     11.05 o
   7   8   1        8.96        8.80      7.93 o
  -7   9   1       12.32       21.89     10.38 o
  -6   9   1      272.50      259.64     22.47 o
  -5   9   1      135.93      150.63     16.94 o
  -4   9   1      838.93      800.40     48.32 o
  -3   9   1      444.25      408.69     39.31 o
  -2   9   1      585.93      619.29     20.07 o
  -1   9   1      272.20      291.11     11.91 o
   0   9   1        6.55        3.89      1.46 o
   1   9   1      278.69      296.42      8.36 o
   2   9   1      597.78      603.37     13.12 o
   3   9   1      435.65      429.12     16.67 o
   4   9   1      818.36      758.78     38.29 o
   5   9   1      143.42      141.86     16.28 o
   6   9   1      265.64      327.95     24.88 o
   7   9   1        9.46        0.50      7.81 o
  -6  10   1      171.40      157.81     19.14 o
  -5  10   1        6.15        5.61      7.27 o
  -4  10   1      215.60      221.31     19.35 o
  -3  10   1     1381.73     1370.96     36.42 o
  -2  10   1       24.34       16.29      3.02 o
  -1  10   1      436.93      456.94     14.24 o
   0  10   1       12.26       13.26      2.67 o
   1  10   1      435.55      439.62     10.74 o
   2  10   1       21.64       13.56      2.59 o
   3  10   1     1347.97     1324.00     44.80 o
   4  10   1      228.50      233.06     19.60 o
   5  10   1        7.07        4.19      7.14 o
   6  10   1      164.32      177.66     20.22 o
  -6  11   1       54.85       62.13     14.54 o
  -5  11   1      448.95      423.30     29.65 o
  -4  11   1      189.73      193.52     19.60 o
  -3  11   1      111.12      118.52     20.74 o
  -2  11   1      535.68      562.69     19.27 o
  -1  11   1      206.77      209.17      9.24 o
   0  11   1     1900.38     1880.25     32.94 o
   1  11   1      218.92      211.28      7.36 o
   2  11   1      555.39      567.26     14.43 o
   3  11   1      125.07      158.68     16.94 o
   4  11   1      190.90      162.54     18.52 o
   5  11   1      437.74      461.76     30.61 o
   6  11   1       54.93       69.48     15.03 o
  -5  12   1      146.50      137.13     18.40 o
  -4  12   1      315.08      267.78     23.38 o
  -3  12   1       21.29       25.54      9.01 o
  -2  12   1      173.87      159.80     13.27 o
  -1  12   1       67.34       81.77      8.29 o
   0  12   1      313.40      295.60     12.00 o
   1  12   1       63.24       68.74      5.44 o
   2  12   1      176.84      161.17     12.50 o
   3  12   1       22.59       25.75      9.05 o
   4  12   1      323.74      298.88     24.63 o
   5  12   1      147.27      118.11     17.32 o
  -5  13   1      371.52      333.44     27.87 o
  -4  13   1      577.84      557.48     36.30 o
  -3  13   1      616.52      581.36     35.80 o
  -2  13   1       98.35       95.35      9.10 o
  -1  13   1      464.22      486.99     17.49 o
   0  13   1       55.41       48.44      5.92 o
   1  13   1      462.46      455.81     16.74 o
   2  13   1       92.83       71.32      9.60 o
   3  13   1      615.26      594.24     36.01 o
   4  13   1      571.17      581.07     36.71 o
   5  13   1      373.11      341.08     28.36 o
  -4  14   1       38.12       26.50     10.13 o
  -3  14   1      233.41      200.96     22.34 o
  -2  14   1      164.13      156.44     18.90 o
  -1  14   1       41.81       44.19      7.27 o
   0  14   1      670.14      697.12     21.61 o
   1  14   1       45.37       41.60      7.48 o
   2  14   1      157.28      153.62     18.90 o
   3  14   1      224.94      205.15     22.43 o
   4  14   1       37.82       31.31     11.34 o
  -3  15   1       11.66       23.13      9.34 o
  -2  15   1       37.31       17.69      9.26 o
  -1  15   1      118.95       94.07     11.07 o
   0  15   1       34.46       41.32      6.28 o
   1  15   1      122.88      100.79     16.07 o
   2  15   1       41.46       14.62      8.39 o
   3  15   1       13.16       21.26      9.30 o
  -2  16   1      140.56      129.45     19.93 o
  -1  16   1      284.36      312.55     26.37 o
   1  16   1      282.84      314.83     26.79 o
   2  16   1      146.71      190.41     22.59 o
   1   0   2      258.36      288.29      9.33 o
   2   0   2       72.72       54.45      1.81 o
   3   0   2      967.24      913.25     18.11 o
   4   0   2      422.28      445.61     10.59 o
   5   0   2     1223.41     1243.07     32.09 o
   6   0   2      160.39      155.51      9.25 o
   7   0   2        3.73        1.79      3.14 o
  -8   1   2      146.05      159.76     14.29 o
  -7   1   2     1217.23     1234.21     33.78 o
  -6   1   2     1758.69     1769.63     30.95 o
  -5   1   2      761.81      765.41     16.92 o
  -4   1   2     2080.47     2016.52     38.05 o
  -3   1   2      143.41      140.01      6.08 o
  -2   1   2      613.78      696.71     13.66 o
  -1   1   2     3444.48     3231.07     45.42 o
   1   1   2     3366.32     3152.45     46.17 o
   2   1   2      598.02      681.11     10.64 o
   3   1   2      142.74      140.14      3.73 o
   4   1   2     2062.31     2063.52     37.67 o
   5   1   2      755.23      769.44     15.17 o
   6   1   2     1755.73     1771.09     35.76 o
   7   1   2     1202.08     1249.58     31.86 o
  -8   2   2       21.63       21.80      7.93 o
  -7   2   2      207.80      212.59     15.95 o
  -6   2   2      124.49      129.13      5.02 o
  -5   2   2      190.15      194.30     19.08 o
  -4   2   2     2770.31     2654.44     62.63 o
  -3   2   2     1394.70     1528.21     29.55 o
  -2   2   2      640.60      583.93     10.77 o
  -1   2   2     8213.53     8119.49     98.60 o
   0   2   2     2588.35     2796.04     42.79 o
   1   2   2     8246.07     8186.80    191.18 o
   2   2   2      619.94      574.46      8.60 o
   3   2   2     1423.53     1498.68     22.15 o
   4   2   2     2773.99     2773.76     43.65 o
   5   2   2      192.73      199.29      6.02 o
   6   2   2      120.91      124.36      5.76 o
   7   2   2      208.19      219.37     10.00 o
   8   2   2       23.36       24.46      8.10 o
  -8   3   2       28.78       35.71      9.39 o
  -7   3   2      342.70      350.96     21.93 o
  -6   3   2      311.44      290.50     13.19 o
  -5   3   2      535.98      527.04     18.53 o
  -4   3   2      687.54      719.25     21.02 o
  -3   3   2     1446.19     1481.74     28.05 o
  -2   3   2     1374.74     1443.17     23.03 o
  -1   3   2     5388.95     5392.08     66.99 o
   0   3   2     4756.04     4254.81     57.67 o
   1   3   2     5406.84     5509.01     73.33 o
   2   3   2     1330.27     1386.91     27.58 o
   3   3   2     1437.89     1433.71     19.99 o
   4   3   2      678.62      679.12     11.92 o
   5   3   2      553.79      565.87     13.81 o
   6   3   2      311.61      276.64      8.74 o
   7   3   2      355.17      368.70     13.82 o
   8   3   2       30.09       39.00      9.68 o
  -8   4   2        0.75       -0.29      7.23 o
  -7   4   2       97.01       87.83     12.21 o
  -6   4   2      178.44      148.80     13.79 o
  -5   4   2       72.80       81.45     15.08 o
  -4   4   2      403.35      404.60     10.28 o
  -3   4   2      547.17      555.81     13.05 o
  -2   4   2     1345.92     1333.35     22.18 o
  -1   4   2      903.35      997.34     15.36 o
   0   4   2      219.17      228.22      4.71 o
   1   4   2      904.81     1005.06     15.89 o
   2   4   2     1356.43     1304.88     20.22 o
   3   4   2      560.29      570.41     14.33 o
   4   4   2      403.71      394.63      8.93 o
   5   4   2       64.64       66.91      4.86 o
   6   4   2      179.79      143.77     13.25 o
   7   4   2       99.22       96.35     12.38 o
   8   4   2        0.67        6.94      7.39 o
  -7   5   2        1.62       -0.96      6.15 o
  -6   5   2       35.37       27.62      8.14 o
  -5   5   2      135.34      122.11     11.57 o
  -4   5   2      596.97      585.55     15.40 o
  -3   5   2      622.12      599.85     14.33 o
  -2   5   2     1522.73     1714.34     28.41 o
  -1   5   2     2117.82     2145.29     30.72 o
   0   5   2        0.40       13.59      1.33 o
   1   5   2     2033.76     2107.81     34.80 o
   2   5   2     1535.18     1694.20     29.57 o
   3   5   2      603.48      576.17     13.25 o
   4   5   2      596.34      588.91     15.68 o
   5   5   2      128.58      111.15      7.51 o
   6   5   2       41.59       38.21      8.60 o
   7   5   2        1.54       -0.75      6.15 o
  -7   6   2       74.80       71.06     12.54 o
  -6   6   2       41.80       36.75      9.30 o
  -5   6   2      145.70      126.83     13.21 o
  -4   6   2      347.98      338.59     10.70 o
  -3   6   2     1819.19     1873.30     48.20 o
  -2   6   2     2873.06     3147.19     49.61 o
  -1   6   2      574.47      676.90     11.12 o
   0   6   2       96.96      121.00      4.52 o
   1   6   2      606.07      726.04     12.93 o
   2   6   2     2861.98     3072.79     45.52 o
   3   6   2     1796.42     1859.87     33.29 o
   4   6   2      356.43      373.60     11.91 o
   5   6   2      131.93      125.21     13.29 o
   6   6   2       40.99       46.68     10.01 o
   7   6   2       76.00       69.10     12.62 o
  -7   7   2      619.81      662.47     36.63 o
  -6   7   2      337.40      339.67     23.84 o
  -5   7   2      569.06      552.71     29.36 o
  -4   7   2      418.61      437.07     15.18 o
  -3   7   2      481.10      466.16     10.49 o
  -2   7   2     1771.74     1753.67     27.48 o
  -1   7   2      393.44      460.75     10.74 o
   0   7   2     1539.58     1749.26     32.84 o
   1   7   2      383.70      429.83      9.36 o
   2   7   2     1776.35     1849.19     35.93 o
   3   7   2      482.37      471.56     12.42 o
   4   7   2      412.66      427.84     16.09 o
   5   7   2      560.36      493.90     28.20 o
   6   7   2      338.93      334.97     23.67 o
   7   7   2      614.08      634.81     35.96 o
  -7   8   2      262.53      319.36     25.25 o
  -6   8   2      424.83      409.64     27.62 o
  -5   8   2      230.73      201.83     18.27 o
  -4   8   2      673.99      652.38     33.22 o
  -3   8   2      931.79      948.07     21.64 o
  -2   8   2      872.68      877.18     29.56 o
  -1   8   2      165.92      164.87      5.23 o
   0   8   2      149.65      150.55      5.74 o
   1   8   2      168.66      166.93      6.31 o
   2   8   2      887.51      866.48     20.94 o
   3   8   2      931.04      964.35     17.40 o
   4   8   2      650.68      687.51     34.18 o
   5   8   2      233.95      189.46     17.90 o
   6   8   2      422.43      423.06     27.95 o
   7   8   2      263.97      314.08     25.04 o
  -7   9   2      198.22      217.90     22.43 o
  -6   9   2       95.49       83.72     14.87 o
  -5   9   2      292.42      300.79     22.88 o
  -4   9   2        3.27        3.34      2.48 o
  -3   9   2     2148.36     2205.37     53.55 o
  -2   9   2      192.47      194.31      6.99 o
  -1   9   2      939.66      993.51     20.33 o
   0   9   2        1.97        1.65      1.36 o
   1   9   2      920.37     1017.36     26.11 o
   2   9   2      191.21      191.35      7.40 o
   3   9   2     2152.37     2095.72     82.48 o
   4   9   2        2.57        1.45      4.28 o
   5   9   2      301.17      308.06     23.42 o
   6   9   2       88.86       83.81     14.66 o
   7   9   2      204.40      213.21     21.97 o
  -6  10   2       60.41       73.22     14.54 o
  -5  10   2      123.78      110.80     15.91 o
  -4  10   2      863.24      810.48     43.25 o
  -3  10   2      378.11      379.62     14.95 o
  -2  10   2       46.91       41.78      4.42 o
  -1  10   2       92.90       84.32      5.92 o
   0  10   2        8.69        9.03      2.45 o
   1  10   2       99.11       96.11      5.61 o
   2  10   2       44.13       53.95      5.24 o
   3  10   2      363.00      358.80     17.67 o
   4  10   2      869.03      749.68     39.70 o
   5  10   2      120.13      132.23     17.11 o
   6  10   2       59.57       58.56     13.66 o
  -6  11   2      144.59      161.84     20.43 o
  -5  11   2        3.58        6.40      6.31 o
  -4  11   2        7.25        2.33      5.90 o
  -3  11   2      132.92      121.64      8.65 o
  -2  11   2      355.10      353.01     12.20 o
  -1  11   2     1389.97     1406.94     31.92 o
   0  11   2       44.30       43.15      4.27 o
   1  11   2     1359.76     1405.03     40.27 o
   2  11   2      349.71      359.98     13.22 o
   3  11   2      123.83      119.86     11.23 o
   4  11   2        8.20       26.12      9.26 o
   5  11   2        3.14       -1.45      5.73 o
   6  11   2      148.83      143.07     19.44 o
  -5  12   2      276.67      272.39     25.04 o
  -4  12   2       52.96       54.03     12.67 o
  -3  12   2       30.25       32.43      5.63 o
  -2  12   2      102.86      113.52      9.30 o
  -1  12   2       89.21       91.58      6.92 o
   0  12   2       72.71       69.81      5.47 o
   1  12   2       84.12       85.00      7.07 o
   2  12   2      103.57      128.81     12.92 o
   3  12   2       35.38       42.90      8.91 o
   4  12   2       52.49       51.00     12.67 o
  -5  13   2       11.91        6.60      7.14 o
  -4  13   2      529.66      462.22     32.56 o
  -3  13   2      197.08      186.80     20.52 o
  -2  13   2      501.19      486.41     20.16 o
  -1  13   2       74.25       70.08      8.21 o
   0  13   2      645.97      652.74     20.09 o
   1  13   2       75.13       71.97      7.04 o
   2  13   2      480.13      491.15     22.66 o
   3  13   2      190.44      180.11     20.27 o
   4  13   2      527.51      510.76     34.05 o
   5  13   2        9.74       11.71      7.31 o
  -4  14   2       52.51       61.26     13.79 o
  -3  14   2        5.91        4.53      7.52 o
  -2  14   2       64.65       70.02     14.16 o
  -1  14   2       36.29       37.65      7.39 o
   0  14   2       12.35       10.26      4.04 o
   1  14   2       34.86       17.69      5.53 o
   2  14   2       63.50       78.45     14.62 o
   3  14   2        6.00        4.28      6.40 o
   4  14   2       45.68       41.16     12.08 o
  -3  15   2       35.94       41.57     12.04 o
  -2  15   2       56.88       48.84     13.00 o
  -1  15   2       42.82       46.37      9.01 o
   0  15   2       80.41       90.95      9.74 o
   1  15   2       38.57       34.93     10.88 o
   2  15   2       56.25       48.01     12.83 o
   3  15   2       36.25       23.26      9.84 o
  -2  16   2      273.14      272.22     26.62 o
  -1  16   2      112.99       91.41     16.28 o
   1  16   2      112.56       95.77     16.49 o
   2  16   2      271.90      314.66     27.12 o
   1   0   3     2428.58     2278.13     50.44 o
   2   0   3     3112.21     2857.96     43.78 o
   3   0   3      648.97      711.67     11.53 o
   4   0   3       57.60       49.71      3.20 o
   5   0   3      125.31       98.56      4.81 o
   6   0   3     1305.24     1326.69     24.68 o
   7   0   3      237.04      240.05     10.59 o
   8   0   3       29.76       32.31      8.51 o
  -8   1   3       85.07       93.32     11.96 o
  -7   1   3      179.55      187.69      9.07 o
  -6   1   3       66.50       69.42      4.18 o
  -5   1   3       74.94       76.88      8.23 o
  -4   1   3      262.36      276.78      7.95 o
  -3   1   3       29.08       29.89      3.08 o
  -2   1   3      181.64      172.35      4.44 o
  -1   1   3      753.29      727.19     12.81 o
   0   1   3     4925.82     4870.67     84.87 o
   1   1   3      737.17      729.39     13.00 o
   2   1   3      194.98      196.32      7.73 o
   3   1   3       28.59       27.30      2.20 o
   4   1   3      256.66      257.55      5.35 o
   5   1   3       70.65       75.61      4.12 o
   6   1   3       72.00       76.95      4.85 o
   7   1   3      179.28      190.12      9.56 o
  -8   2   3       64.42       75.83     11.84 o
  -7   2   3      202.34      210.76     16.11 o
  -6   2   3      104.88      104.86      5.07 o
  -5   2   3     1410.87     1336.02     27.69 o
  -4   2   3      677.67      602.11     18.25 o
  -3   2   3     3701.12     3836.79     83.93 o
  -2   2   3      470.92      448.41      7.08 o
  -1   2   3     2116.61     1994.02     28.20 o
   0   2   3      481.29      529.35     11.61 o
   1   2   3     2108.98     1970.47     28.31 o
   2   2   3      493.68      459.83     10.03 o
   3   2   3     3687.12     3785.64     58.62 o
   4   2   3      657.04      599.34     13.34 o
   5   2   3     1438.59     1372.72     33.21 o
   6   2   3      100.22       94.00      5.23 o
   7   2   3      200.77      199.31     10.12 o
   8   2   3       63.19       68.86     10.47 o
  -8   3   3       32.11       37.33     10.17 o
  -7   3   3      288.18      327.21     21.10 o
  -6   3   3       18.73       11.30      5.73 o
  -5   3   3      640.44      662.75     21.24 o
  -4   3   3      499.54      490.33     11.91 o
  -3   3   3      478.88      495.53     14.23 o
  -2   3   3     1245.19     1285.37     18.75 o
  -1   3   3     4853.06     5088.06     77.32 o
   0   3   3      233.42      268.88      6.42 o
   1   3   3     4844.90     5132.88     76.52 o
   2   3   3     1240.55     1230.53     25.59 o
   3   3   3      467.81      450.37     10.34 o
   4   3   3      494.95      485.84      9.61 o
   5   3   3      651.20      652.80     13.68 o
   6   3   3       19.95       17.73      6.87 o
   7   3   3      281.73      301.91     13.19 o
   8   3   3       32.11       15.08      8.35 o
  -8   4   3      639.54      695.53     35.71 o
  -7   4   3      628.16      637.14     32.64 o
  -6   4   3      526.24      525.88     27.37 o
  -5   4   3     2134.04     2075.30     64.11 o
  -4   4   3      728.87      672.66     15.64 o
  -3   4   3     1143.79     1179.05     23.83 o
  -2   4   3     1032.29     1046.47     16.24 o
  -1   4   3       29.27       47.30      2.26 o
   0   4   3     1418.68     1515.16     22.77 o
   1   4   3       26.69       47.67      4.80 o
   2   4   3     1052.01     1034.87     26.95 o
   3   4   3     1129.57     1138.48     21.91 o
   4   4   3      714.61      694.91     25.98 o
   5   4   3     2115.00     2090.36     72.84 o
   6   4   3      507.19      530.74     27.41 o
   7   4   3      625.07      650.26     32.39 o
   8   4   3      628.70      639.26     34.05 o
  -7   5   3      127.55      114.04     14.24 o
  -6   5   3      282.18      285.18     19.56 o
  -5   5   3       54.18       52.11      3.96 o
  -4   5   3      103.87       98.83     11.93 o
  -3   5   3      629.05      644.06     15.31 o
  -2   5   3      951.34     1061.03     31.44 o
  -1   5   3     1212.87     1252.65     29.07 o
   0   5   3     3237.47     3137.06     49.54 o
   1   5   3     1200.41     1243.54     19.92 o
   2   5   3      997.24     1055.33     28.43 o
   3   5   3      631.59      621.30     25.07 o
   4   5   3      103.33      101.40      5.52 o
   5   5   3       55.50       56.98      9.18 o
   6   5   3      282.89      245.77     18.52 o
   7   5   3      129.27      131.94     14.95 o
  -7   6   3        4.94       10.13      7.77 o
  -6   6   3      472.51      444.03     26.62 o
  -5   6   3      346.50      363.59     21.93 o
  -4   6   3     2293.53     2404.10     65.62 o
  -3   6   3      139.04      155.86      4.85 o
  -2   6   3     3334.08     3265.96     52.65 o
  -1   6   3       65.61       49.01      2.84 o
   0   6   3     3271.14     3387.40     53.77 o
   1   6   3       70.35       49.27      3.34 o
   2   6   3     3302.93     3344.22     47.86 o
   3   6   3      128.12      140.41      7.80 o
   4   6   3     2323.99     2371.88     48.17 o
   5   6   3      343.86      319.07     21.39 o
   6   6   3      484.23      450.92     26.74 o
   7   6   3        5.34        1.41      7.23 o
  -7   7   3       16.56        4.28      7.52 o
  -6   7   3      502.32      483.56     29.11 o
  -5   7   3      141.59      146.26     15.20 o
  -4   7   3      331.65      352.07     15.20 o
  -3   7   3       56.40       66.65      8.52 o
  -2   7   3      261.40      261.41      7.74 o
  -1   7   3      126.39      115.28      4.49 o
   0   7   3        2.38       -0.23      1.03 o
   1   7   3      118.40      106.84      5.64 o
   2   7   3      253.49      273.84      8.18 o
   3   7   3       52.98       61.12      4.59 o
   4   7   3      325.81      321.12     12.13 o
   5   7   3      138.40      138.25     14.99 o
   6   7   3      493.59      481.32     28.99 o
   7   7   3       15.94        7.52      7.81 o
  -7   8   3       30.15       40.37     11.84 o
  -6   8   3      185.00      173.55     18.27 o
  -5   8   3      363.96      355.32     24.05 o
  -4   8   3       51.46       40.49      9.26 o
  -3   8   3       99.53       97.64      5.12 o
  -2   8   3     1546.54     1604.97     29.07 o
  -1   8   3      465.99      465.19     11.11 o
   0   8   3     1342.04     1356.89     25.18 o
   1   8   3      457.02      497.80     12.18 o
   2   8   3     1486.97     1487.33     28.62 o
   3   8   3       99.68       86.68      4.92 o
   4   8   3       54.82       51.80      8.18 o
   5   8   3      370.22      372.39     25.00 o
   6   8   3      174.38      169.77     18.15 o
   7   8   3       28.63       17.11      9.30 o
  -7   9   3      124.19      132.85     18.69 o
  -6   9   3      305.75      293.11     24.00 o
  -5   9   3       14.63        9.09      7.10 o
  -4   9   3        4.25        2.82      4.69 o
  -3   9   3      743.22      689.46     23.61 o
  -2   9   3       88.86       84.18      4.83 o
  -1   9   3      249.67      245.72      7.70 o
   0   9   3       26.20       21.56      2.80 o
   1   9   3      234.44      251.36      8.43 o
   2   9   3       83.82       69.84      4.88 o
   3   9   3      730.68      751.54     40.08 o
   4   9   3        2.97        1.85      4.24 o
   5   9   3       14.10       15.95      8.06 o
   6   9   3      303.64      308.73     24.79 o
   7   9   3      124.42      108.35     17.32 o
  -6  10   3      306.31      306.94     25.29 o
  -5  10   3       31.09       27.58     10.47 o
  -4  10   3      196.62      196.78     10.57 o
  -3  10   3       17.28       11.67      3.68 o
  -2  10   3     1173.68     1126.43     26.25 o
  -1  10   3      719.28      716.77     20.46 o
   0  10   3      565.06      563.84     14.05 o
   1  10   3      715.59      710.99     17.34 o
   2  10   3     1165.63     1162.10     33.21 o
   3  10   3       13.13       11.01      4.42 o
   4  10   3      181.04      172.34     13.32 o
   5  10   3       26.88       25.37      9.34 o
   6  10   3      299.40      288.71     25.17 o
  -6  11   3      153.38      167.44     21.06 o
  -5  11   3      149.27      126.75     17.03 o
  -4  11   3      179.41      158.68     18.23 o
  -3  11   3       41.98       41.95      5.84 o
  -2  11   3      299.14      298.09     12.03 o
  -1  11   3       18.51       14.99      3.44 o
   0  11   3      336.97      336.00     10.62 o
   1  11   3       19.53       20.04      3.30 o
   2  11   3      302.70      317.98     14.66 o
   3  11   3       38.62       14.05      5.06 o
   4  11   3      178.00      149.42     17.65 o
   5  11   3      147.64      144.27     18.56 o
   6  11   3      155.11      161.55     20.52 o
  -5  12   3       60.14       62.75     13.50 o
  -4  12   3     1035.67      980.46     48.92 o
  -3  12   3      167.00      167.80     20.29 o
  -2  12   3      447.60      467.34     19.15 o
  -1  12   3      425.09      404.50     14.31 o
   0  12   3       34.36       30.37      4.06 o
   1  12   3      432.09      416.15     17.17 o
   2  12   3      451.98      467.56     21.34 o
   3  12   3      155.14      161.97     13.38 o
   4  12   3     1037.36      923.81     48.51 o
   5  12   3       58.99       57.64     12.87 o
  -5  13   3        9.30       10.76      8.18 o
  -4  13   3      154.36      186.51     21.10 o
  -3  13   3      113.09       95.02     15.41 o
  -2  13   3       89.41       72.30     20.14 o
  -1  13   3      190.30      193.64     10.30 o
   0  13   3      400.64      427.75     15.72 o
   1  13   3      193.68      194.75     10.65 o
   2  13   3       87.48       82.20     10.53 o
   3  13   3      117.09       82.48     15.20 o
   4  13   3      155.72      140.49     19.14 o
   5  13   3       10.19       17.94      9.09 o
  -4  14   3       59.94       19.81      9.01 o
  -3  14   3      389.93      376.50     29.32 o
  -2  14   3      174.74      155.17     24.71 o
  -1  14   3      711.17      731.14     22.07 o
   0  14   3       47.95       39.17      5.89 o
   1  14   3      702.80      725.30     28.60 o
   2  14   3      176.25      184.18     20.76 o
   3  14   3      399.23      418.65     30.90 o
   4  14   3       57.85       39.45     12.42 o
  -3  15   3       11.61        5.40      6.73 o
  -2  15   3       16.66       23.88      9.30 o
  -1  15   3      101.50       95.49     17.46 o
   0  15   3      319.71      342.90     14.95 o
   1  15   3       98.59       92.61     15.78 o
   2  15   3       14.59       10.80      8.18 o
   3  15   3       11.04        4.78      7.10 o
  -2  16   3      111.63      138.79     20.06 o
  -1  16   3       17.16       37.71     11.96 o
   1  16   3       14.51       12.08      8.93 o
   2  16   3      107.24      118.23     18.98 o
   0   0   4    13127.97    13302.35    351.29 o
   1   0   4      404.41      267.14      8.52 o
   2   0   4     3095.50     3121.85     93.80 o
   3   0   4       62.77       85.35      3.18 o
   4   0   4       94.27       63.16      3.76 o
   5   0   4      166.99      184.84      6.87 o
   6   0   4      138.54      147.03      6.78 o
   7   0   4      223.28      260.74     11.50 o
   8   0   4       25.45       29.65      8.80 o
  -8   1   4        7.65        7.14      7.56 o
  -7   1   4       17.19       18.12      4.16 o
  -6   1   4     1007.49     1060.23     32.22 o
  -5   1   4       28.46       30.63      3.20 o
  -4   1   4     1953.98     1935.83     38.08 o
  -3   1   4     1375.21     1423.80     34.90 o
  -2   1   4     4736.25     5039.45    125.37 o
  -1   1   4     3664.63     3662.63     56.80 o
   0   1   4     3729.10     3508.73     57.02 o
   1   1   4     3687.57     3744.49     92.56 o
   2   1   4     4845.70     4952.49     88.08 o
   3   1   4     1375.66     1366.75     27.66 o
   4   1   4     1953.15     1961.42     36.84 o
   5   1   4       32.61       36.39      3.35 o
   6   1   4     1006.40     1040.07     22.94 o
   7   1   4       18.82       19.84      4.55 o
  -8   2   4       88.65      111.21     14.00 o
  -7   2   4       41.83       41.07      8.85 o
  -6   2   4      734.77      740.83     17.78 o
  -5   2   4      596.37      601.09     22.97 o
  -4   2   4      371.88      385.32     13.31 o
  -3   2   4      153.38      142.76      3.82 o
  -2   2   4      403.18      405.38      7.19 o
  -1   2   4     1208.33     1064.04     16.81 o
   0   2   4       98.53      116.85      3.99 o
   1   2   4     1193.74     1075.64     19.06 o
   2   2   4      412.91      412.43      9.88 o
   3   2   4      162.47      137.04      5.56 o
   4   2   4      360.01      341.32     10.13 o
   5   2   4      604.83      601.14     24.09 o
   6   2   4      748.78      721.52     21.64 o
   7   2   4       39.29       44.20      6.01 o
   8   2   4       88.51      117.28     13.04 o
  -8   3   4       92.65      104.90     14.12 o
  -7   3   4       80.39       57.39     10.63 o
  -6   3   4      623.68      624.95     18.40 o
  -5   3   4      843.39      883.69     26.52 o
  -4   3   4      233.38      223.90      7.23 o
  -3   3   4      294.84      312.63      5.82 o
  -2   3   4      138.01      144.71      4.28 o
  -1   3   4     1274.15     1297.78     27.47 o
   0   3   4      257.91      207.01      5.78 o
   1   3   4     1260.82     1307.47     22.66 o
   2   3   4      144.13      161.19      7.88 o
   3   3   4      274.17      296.48     11.53 o
   4   3   4      223.03      203.62      9.44 o
   5   3   4      833.24      862.34     24.55 o
   6   3   4      605.64      613.73     19.91 o
   7   3   4       82.96       74.21      7.47 o
   8   3   4       95.18       97.18     13.04 o
  -8   4   4      177.59      190.66     18.85 o
  -7   4   4      209.46      214.50     18.15 o
  -6   4   4       43.76       45.60      9.09 o
  -5   4   4     1034.28     1067.91     46.77 o
  -4   4   4      424.26      425.54     11.46 o
  -3   4   4      193.33      200.39      4.42 o
  -2   4   4     1100.16     1126.78     19.95 o
  -1   4   4       88.54      148.29      5.39 o
   0   4   4      541.92      596.74     14.42 o
   1   4   4       86.17      138.14      4.81 o
   2   4   4     1095.50     1136.02     24.54 o
   3   4   4      194.15      191.44      7.76 o
   4   4   4      416.33      436.49     11.89 o
   5   4   4     1037.46     1090.26     43.44 o
   6   4   4       48.59       66.40     10.22 o
   7   4   4      195.88      204.90     17.40 o
   8   4   4      179.47      212.50     18.65 o
  -7   5   4      299.43      317.28     22.76 o
  -6   5   4      196.24      223.14     17.44 o
  -5   5   4      162.28      160.82      7.97 o
  -4   5   4     1236.78     1217.00     37.97 o
  -3   5   4       24.01       33.98      4.20 o
  -2   5   4       24.54       22.74      3.56 o
  -1   5   4       15.07       20.27      2.12 o
   0   5   4        5.84        2.26      1.77 o
   1   5   4       15.90       21.72      2.31 o
   2   5   4       30.50       29.59      2.56 o
   3   5   4       23.87       40.36      3.71 o
   4   5   4     1251.89     1241.78     24.92 o
   5   5   4      147.87      147.14     14.00 o
   6   5   4      196.38      170.73     16.15 o
   7   5   4      311.55      309.93     22.51 o
  -7   6   4       32.81       35.76     10.51 o
  -6   6   4      244.77      241.08     19.35 o
  -5   6   4      621.80      573.89     30.19 o
  -4   6   4      395.95      408.79     14.76 o
  -3   6   4      109.49       93.82      5.28 o
  -2   6   4      524.86      504.05     13.76 o
  -1   6   4      204.55      241.99      7.72 o
   0   6   4      646.95      697.38     15.61 o
   1   6   4      217.23      256.19      7.51 o
   2   6   4      515.24      499.53     10.63 o
   3   6   4      122.84      103.63      5.83 o
   4   6   4      392.34      413.82     20.87 o
   5   6   4      615.16      592.45     30.69 o
   6   6   4      243.02      244.65     19.64 o
   7   6   4       28.24       41.16     11.01 o
  -7   7   4      142.57      136.46     17.28 o
  -6   7   4      106.34      103.66     14.41 o
  -5   7   4      492.34      442.41     26.58 o
  -4   7   4      464.98      453.33     15.73 o
  -3   7   4      517.55      494.62     11.48 o
  -2   7   4      400.14      380.68     12.95 o
  -1   7   4     3176.12     3109.71     50.25 o
   0   7   4       75.87       91.17      5.58 o
   1   7   4     3187.63     3138.89     60.09 o
   2   7   4      393.30      371.11     11.47 o
   3   7   4      520.60      497.45     13.48 o
   4   7   4      449.73      425.82     18.61 o
   5   7   4      471.23      431.11     26.79 o
   6   7   4      101.41      111.80     14.74 o
   7   7   4      138.49      163.62     17.98 o
  -7   8   4       22.11       23.88      9.88 o
  -6   8   4       39.01       20.52      9.01 o
  -5   8   4       21.15       22.47      8.31 o
  -4   8   4      245.99      265.87     19.14 o
  -3   8   4     1060.90     1089.25     38.57 o
  -2   8   4       13.49       11.35      4.53 o
  -1   8   4     1895.53     1873.62     32.78 o
   0   8   4      433.54      476.90     11.78 o
   1   8   4     1923.01     1916.05     33.86 o
   2   8   4       12.74       12.45      2.53 o
   3   8   4     1066.71     1033.33     32.97 o
   4   8   4      245.62      227.40     16.18 o
   5   8   4       23.18       11.88      7.64 o
   6   8   4       35.51       35.05     10.59 o
   7   8   4       20.78       12.42      8.89 o
  -6   9   4       35.63       22.18      9.80 o
  -5   9   4      331.11      315.66     23.92 o
  -4   9   4       71.89      106.36     13.62 o
  -3   9   4     3335.74     3414.30    115.37 o
  -2   9   4      294.86      303.63     10.54 o
  -1   9   4      679.23      645.22     14.65 o
   0   9   4     1255.87     1261.80     24.49 o
   1   9   4      684.83      675.36     15.75 o
   2   9   4      309.92      307.90     11.74 o
   3   9   4     3361.19     3322.53     83.02 o
   4   9   4       68.07       59.52      8.38 o
   5   9   4      325.10      345.65     25.21 o
   6   9   4       36.91       21.72      9.30 o
  -6  10   4       98.88      117.11     17.48 o
  -5  10   4      579.76      533.61     33.06 o
  -4  10   4      252.97      251.27     12.48 o
  -3  10   4      482.28      472.81     18.08 o
  -2  10   4      169.03      173.93      8.10 o
  -1  10   4       52.54       43.20      3.80 o
   0  10   4        2.87        0.79      1.69 o
   1  10   4       49.84       46.52      4.41 o
   2  10   4      157.55      159.57      9.73 o
   3  10   4      488.59      475.18     20.94 o
   4  10   4      258.65      257.80     26.97 o
   5  10   4      583.58      502.21     32.27 o
   6  10   4      102.18      105.90     16.94 o
  -6  11   4      130.47      119.44     18.73 o
  -5  11   4       56.95       52.58     12.33 o
  -4  11   4      367.32      389.46     26.91 o
  -3  11   4      186.53      168.93     31.19 o
  -2  11   4      358.31      347.99     12.38 o
  -1  11   4       54.44       54.27      4.98 o
   0  11   4      927.86      951.32     22.72 o
   1  11   4       54.27       61.32      5.13 o
   2  11   4      363.23      334.77     12.91 o
   3  11   4      184.83      161.58     18.81 o
   4  11   4      364.15      308.06     24.63 o
   5  11   4       54.64       85.05     14.99 o
   6  11   4      129.08      137.00     19.68 o
  -5  12   4       20.31        3.65      7.06 o
  -4  12   4      322.97      313.13     25.54 o
  -3  12   4      377.56      356.81     23.38 o
  -2  12   4      232.55      241.61     13.34 o
  -1  12   4       75.13       89.58      6.26 o
   0  12   4       45.81       39.83      5.05 o
   1  12   4       77.00       91.10      7.47 o
   2  12   4      234.64      239.58     15.11 o
   3  12   4      379.36      397.91     20.15 o
   4  12   4      333.99      311.38     25.75 o
   5  12   4       18.12        8.26      7.39 o
  -5  13   4       68.88       68.61     15.12 o
  -4  13   4       74.22       52.99     13.46 o
  -3  13   4       57.05       44.64     11.42 o
  -2  13   4       32.74       35.15      6.79 o
  -1  13   4      264.12      277.54     12.20 o
   0  13   4        0.76       -0.86      2.81 o
   1  13   4      259.68      277.80     12.56 o
   2  13   4       32.63       31.00     13.39 o
   3  13   4       57.89       37.83     12.08 o
   4  13   4       75.93       86.50     16.11 o
   5  13   4       64.73       76.00     16.24 o
  -4  14   4       44.66       39.95     11.59 o
  -3  14   4      141.98      120.02     18.02 o
  -2  14   4      268.94      276.25     15.94 o
  -1  14   4      187.32      189.83     10.80 o
   0  14   4        3.28        3.86      3.36 o
   1  14   4      188.85      179.13     14.02 o
   2  14   4      277.53      242.86     23.67 o
   3  14   4      148.39      141.49     19.52 o
   4  14   4       44.44       34.84     11.63 o
  -3  15   4       40.78       44.52     13.08 o
  -2  15   4      129.46      139.50     19.14 o
  -1  15   4      254.59      265.76     16.19 o
   0  15   4      672.89      613.51     20.98 o
   1  15   4      258.99      260.39     24.17 o
   2  15   4      130.85      182.73     21.72 o
   3  15   4       40.82       46.39     12.50 o
  -2  16   4       85.36       95.06     17.44 o
  -1  16   4      169.11      164.50     20.56 o
   1  16   4      174.97      156.81     20.39 o
   2  16   4       89.42       81.73     16.86 o
   1   0   5       17.40        9.54      1.73 o
   2   0   5      742.41      772.19     33.95 o
   3   0   5      102.67      125.76      4.74 o
   4   0   5      324.33      307.97      9.40 o
   5   0   5     1703.27     1687.15     41.40 o
   6   0   5      148.19      139.17      8.34 o
   7   0   5      300.78      320.33     13.43 o
   8   0   5        8.93        2.62      7.06 o
  -8   1   5        8.17        6.44      7.77 o
  -7   1   5      208.65      245.12     11.30 o
  -6   1   5      519.37      503.66     14.21 o
  -5   1   5      172.18      154.83      6.72 o
  -4   1   5      216.28      254.36     10.55 o
  -3   1   5     2412.90     2380.46     43.71 o
  -2   1   5      450.57      602.63     11.95 o
  -1   1   5     3052.00     2981.37     47.71 o
   0   1   5       19.65        9.79      2.35 o
   1   1   5     3039.69     2910.61     69.49 o
   2   1   5      465.61      618.60     14.49 o
   3   1   5     2382.31     2315.95     44.44 o
   4   1   5      220.10      263.75      8.61 o
   5   1   5      161.95      141.73      7.92 o
   6   1   5      508.50      524.01     17.38 o
   7   1   5      217.33      229.37     21.41 o
   8   1   5        7.84        6.10      8.02 o
  -8   2   5      205.97      215.54     18.77 o
  -7   2   5      200.48      174.59     15.74 o
  -6   2   5       93.81       90.98      5.82 o
  -5   2   5      317.37      321.07     10.49 o
  -4   2   5       51.33       52.57      5.08 o
  -3   2   5      606.91      622.50     15.63 o
  -2   2   5     2514.41     2550.92     47.01 o
  -1   2   5       97.97       96.33      4.34 o
   0   2   5     2654.92     2563.76     41.71 o
   1   2   5       83.19       78.54      5.29 o
   2   2   5     2498.51     2547.04     48.11 o
   3   2   5      589.94      594.01     14.94 o
   4   2   5       51.03       55.95      4.22 o
   5   2   5      315.18      307.07     12.36 o
   6   2   5      107.14       98.54      7.39 o
   7   2   5      202.52      188.26     11.03 o
   8   2   5      205.84      201.87     16.94 o
  -8   3   5        3.75        1.58      7.89 o
  -7   3   5      163.57      184.14     16.57 o
  -6   3   5      278.81      286.23     12.34 o
  -5   3   5      174.11      157.64     10.88 o
  -4   3   5     1580.26     1474.49     29.68 o
  -3   3   5      696.77      678.49     23.15 o
  -2   3   5      428.47      427.26     10.75 o
  -1   3   5     1493.81     1558.28     30.44 o
   0   3   5      376.78      399.04     10.53 o
   1   3   5     1491.91     1551.83     31.55 o
   2   3   5      432.24      417.15     12.14 o
   3   3   5      677.23      647.92     16.46 o
   4   3   5     1566.81     1422.93     30.70 o
   5   3   5      192.51      179.55     23.78 o
   6   3   5      281.24      296.34     13.17 o
   7   3   5      164.53      186.31     11.39 o
   8   3   5        4.21        4.40      7.64 o
  -7   4   5      280.56      271.81     20.85 o
  -6   4   5        9.87       18.23      6.85 o
  -5   4   5      380.19      367.39     11.00 o
  -4   4   5      202.26      198.19     15.67 o
  -3   4   5      266.70      254.68     26.00 o
  -2   4   5     1229.00     1234.94     24.94 o
  -1   4   5     1124.99     1135.13     23.89 o
   0   4   5     6758.37     6930.39    291.30 o
   1   4   5     1163.76     1179.63     23.23 o
   2   4   5     1209.30     1224.39     22.64 o
   3   4   5      278.65      278.17      9.89 o
   4   4   5      202.84      189.51     10.51 o
   5   4   5      377.76      363.99     16.10 o
   6   4   5       11.61       14.12      6.89 o
   7   4   5      276.95      287.50     20.89 o
  -7   5   5       64.77       58.27     12.04 o
  -6   5   5      226.24      245.06     19.14 o
  -5   5   5      620.27      510.72     27.95 o
  -4   5   5     2238.22     2263.18     50.72 o
  -3   5   5     1194.82     1243.08     29.40 o
  -2   5   5     1389.50     1317.98     22.80 o
  -1   5   5     2472.92     2523.23     47.36 o
   0   5   5      929.56      901.99     24.95 o
   1   5   5     2491.64     2497.04     55.82 o
   2   5   5     1383.34     1372.15     24.78 o
   3   5   5     1167.99     1185.79     36.22 o
   4   5   5     2227.68     2240.07     46.58 o
   5   5   5      623.95      589.40     21.83 o
   6   5   5      236.69      219.98     18.44 o
   7   5   5       71.22       61.09     12.04 o
  -7   6   5      293.14      311.05     23.84 o
  -6   6   5       73.61       69.64     11.63 o
  -5   6   5       64.16       58.06     10.47 o
  -4   6   5     1546.86     1513.39     37.86 o
  -3   6   5      176.35      200.38      6.96 o
  -2   6   5      173.22      156.98      4.64 o
  -1   6   5      349.96      369.24     10.31 o
   0   6   5       11.75       13.76      2.09 o
   1   6   5      354.23      355.17      9.58 o
   2   6   5      172.84      152.73      8.93 o
   3   6   5      182.29      202.26     10.00 o
   4   6   5     1544.20     1464.07     33.90 o
   5   6   5       61.49       57.24      7.86 o
   6   6   5       71.64       62.29     11.38 o
   7   6   5      288.62      303.24     23.26 o
  -7   7   5      100.62       90.20     14.66 o
  -6   7   5      510.72      437.92     28.61 o
  -5   7   5      282.57      245.64     19.73 o
  -4   7   5      601.03      624.22     31.81 o
  -3   7   5       58.13       55.52      6.12 o
  -2   7   5      807.81      739.13     16.57 o
  -1   7   5     1453.05     1555.49     31.52 o
   0   7   5      132.89      136.70      5.57 o
   1   7   5     1444.29     1527.60     29.37 o
   2   7   5      808.67      736.27     16.38 o
   3   7   5       65.67       49.39      5.50 o
   4   7   5      612.69      630.52     26.10 o
   5   7   5      294.17      281.44     27.20 o
   6   7   5      520.43      537.84     31.11 o
   7   7   5      101.94       98.42     15.24 o
  -7   8   5       10.85       14.66      9.18 o
  -6   8   5      236.35      248.14     21.51 o
  -5   8   5      146.93      121.85     14.99 o
  -4   8   5       16.19       21.26      6.77 o
  -3   8   5       88.58       92.71      8.26 o
  -2   8   5      161.30      153.69      8.91 o
  -1   8   5       21.87       17.57      3.32 o
   0   8   5     1448.46     1511.22     27.98 o
   1   8   5       22.71       18.61      2.77 o
   2   8   5      156.66      144.55      7.37 o
   3   8   5       88.17      102.31     21.53 o
   4   8   5       18.73       15.24      7.10 o
   5   8   5      149.98      140.48     12.16 o
   6   8   5      229.94      280.03     22.92 o
   7   8   5        9.95       12.67      9.55 o
  -6   9   5      222.54      211.42     21.64 o
  -5   9   5      139.74      122.88     16.36 o
  -4   9   5      325.23      348.55     23.71 o
  -3   9   5      784.31      764.34     37.63 o
  -2   9   5      445.06      489.04     16.07 o
  -1   9   5       69.84       71.38      5.05 o
   0   9   5      366.85      363.73     10.46 o
   1   9   5       72.65       76.55      5.10 o
   2   9   5      461.18      511.67     13.59 o
   3   9   5      802.19      775.99     39.04 o
   4   9   5      319.45      307.35     22.88 o
   5   9   5      142.24      151.17     17.82 o
   6   9   5      219.39      253.16     23.05 o
  -6  10   5      169.30      162.13     19.89 o
  -5  10   5      200.30      167.61     18.65 o
  -4  10   5       52.23       44.44     10.47 o
  -3  10   5       25.40       32.83      5.50 o
  -2  10   5      347.56      339.15     13.61 o
  -1  10   5      169.18      181.69      8.01 o
   0  10   5      511.82      524.96     15.20 o
   1  10   5      164.46      163.02      7.47 o
   2  10   5      354.35      318.73     18.77 o
   3  10   5       24.45       22.28      5.81 o
   4  10   5       54.10       56.06      8.91 o
   5  10   5      199.99      172.01     19.39 o
   6  10   5      173.20      144.23     19.06 o
  -6  11   5      185.74      159.84     20.97 o
  -5  11   5      372.93      406.44     28.74 o
  -4  11   5       60.13       65.33     12.92 o
  -3  11   5      331.71      345.45     25.50 o
  -2  11   5      373.56      366.63     13.06 o
  -1  11   5       48.58       47.37      4.25 o
   0  11   5      213.32      211.29     11.75 o
   1  11   5       52.21       42.85      5.33 o
   2  11   5      373.59      373.06     18.26 o
   3  11   5      345.75      327.13     26.70 o
   4  11   5       62.69       43.61     11.50 o
   5  11   5      371.51      348.34     27.78 o
   6  11   5      189.13      213.54     23.30 o
  -5  12   5       32.22       36.42     11.79 o
  -4  12   5        9.33       -0.08      6.23 o
  -3  12   5       12.94       14.41      4.83 o
  -2  12   5     1229.24     1240.13     37.43 o
  -1  12   5      988.19      986.26     38.90 o
   0  12   5      142.83      145.84      7.51 o
   1  12   5     1006.68     1011.45     26.73 o
   2  12   5     1238.39     1219.88     39.86 o
   3  12   5       14.28       20.14      8.97 o
   4  12   5       10.26        7.39      7.02 o
   5  12   5       30.84       51.83     13.54 o
  -4  13   5      215.58      193.82     21.72 o
  -3  13   5      429.67      400.09     29.69 o
  -2  13   5      534.78      540.18     22.37 o
  -1  13   5      171.87      180.49     10.22 o
   0  13   5       16.64       13.13      4.80 o
   1  13   5      169.49      170.81     10.22 o
   2  13   5      528.14      558.44     34.59 o
   3  13   5      418.15      444.03     31.11 o
   4  13   5      220.60      206.77     22.84 o
  -4  14   5        4.75        2.78      7.56 o
  -3  14   5      150.91      166.78     20.89 o
  -2  14   5      242.46      251.66     15.00 o
  -1  14   5       55.44       52.45      9.32 o
   0  14   5      181.37      183.56     11.09 o
   1  14   5       59.12       50.75     12.71 o
   2  14   5      239.16      202.41     22.43 o
   3  14   5      156.25      183.85     21.80 o
   4  14   5        4.62        5.56      7.39 o
  -3  15   5      245.99      255.36     25.66 o
  -2  15   5      131.02      125.25     18.52 o
  -1  15   5      344.87      356.79     19.00 o
   0  15   5        0.27       -0.16      4.20 o
   1  15   5      355.41      407.57     29.86 o
   2  15   5      131.24      124.88     19.14 o
   3  15   5      249.26      256.90     26.83 o
  -1  16   5      158.45      139.12     19.77 o
   1  16   5      152.16      165.87     21.01 o
   0   0   6     2996.12     2842.48     64.38 o
   1   0   6        6.73       16.83      2.97 o
   2   0   6     2032.32     2197.21     72.22 o
   3   0   6      963.56      822.80     16.64 o
   4   0   6      116.35      111.75      5.06 o
   5   0   6     1094.56     1053.91     29.25 o
   6   0   6     1471.05     1435.83     54.84 o
   7   0   6        2.14       -0.93      3.89 o
   8   0   6     1105.07     1292.38     53.57 o
  -8   1   6      238.83      236.84     20.43 o
  -7   1   6      118.45      113.20     19.91 o
  -6   1   6      262.57      247.46     11.78 o
  -5   1   6      299.17      298.59     16.36 o
  -4   1   6       84.74       77.22      4.75 o
  -3   1   6      455.50      412.81     10.98 o
  -2   1   6      278.02      277.96      8.81 o
  -1   1   6     1153.22     1189.14     25.15 o
   0   1   6      806.59      800.65     15.85 o
   1   1   6     1135.73     1196.31     46.26 o
   2   1   6      275.83      260.98      8.55 o
   3   1   6      453.06      411.35     12.28 o
   4   1   6       87.25       85.73      7.94 o
   5   1   6      286.26      287.88     18.67 o
   6   1   6      249.05      273.03     12.46 o
   7   1   6      120.97      129.21      9.22 o
   8   1   6      236.45      254.36     20.72 o
  -8   2   6      138.49      147.34     16.90 o
  -7   2   6      360.09      365.39     15.09 o
  -6   2   6       18.41       14.55      4.40 o
  -5   2   6      711.70      717.37     22.35 o
  -4   2   6      117.57      107.48      4.65 o
  -3   2   6      108.40      119.83      4.27 o
  -2   2   6     3187.66     3221.74     59.17 o
  -1   2   6      143.37      111.06      5.49 o
   0   2   6     6667.63     6647.75    116.98 o
   1   2   6      145.73      135.01      7.39 o
   2   2   6     3209.72     3208.69     60.14 o
   3   2   6      103.69      129.09      8.62 o
   4   2   6      118.87      132.81      9.71 o
   5   2   6      680.82      680.20     18.14 o
   6   2   6       16.97        8.59      4.26 o
   7   2   6      366.73      390.85     16.44 o
   8   2   6      140.92      134.14     14.87 o
  -7   3   6      119.61      139.50     15.49 o
  -6   3   6      237.18      272.34     22.90 o
  -5   3   6      794.65      790.46     33.89 o
  -4   3   6      336.08      339.87     12.02 o
  -3   3   6      708.74      676.53     13.09 o
  -2   3   6      326.43      313.05      9.29 o
  -1   3   6     1748.69     1809.40     46.09 o
   0   3   6       33.19       47.76      4.76 o
   1   3   6     1721.82     1783.30     47.86 o
   2   3   6      336.28      318.96     10.65 o
   3   3   6      745.05      734.44     18.00 o
   4   3   6      340.00      362.79     11.80 o
   5   3   6      807.29      732.42     19.63 o
   6   3   6      240.69      255.21     12.99 o
   7   3   6      121.38      116.34     10.13 o
  -7   4   6      244.59      236.38     20.31 o
  -6   4   6      142.10      129.82     14.12 o
  -5   4   6        9.64       14.33      6.10 o
  -4   4   6      295.78      312.55     11.76 o
  -3   4   6      565.47      550.43     13.50 o
  -2   4   6     1101.91     1137.63     26.03 o
  -1   4   6     4652.95     5012.24     89.48 o
   0   4   6     3613.44     3595.53     81.37 o
   1   4   6     4731.63     4987.07    110.41 o
   2   4   6     1105.17     1182.84     22.45 o
   3   4   6      585.93      565.10     16.17 o
   4   4   6      283.17      322.07     14.27 o
   5   4   6       11.72       11.95      4.37 o
   6   4   6      150.08      140.95     14.70 o
   7   4   6      244.88      273.59     20.81 o
  -7   5   6       67.02       71.18     12.71 o
  -6   5   6      237.23      249.46     19.81 o
  -5   5   6       42.35       40.62      8.85 o
  -4   5   6       20.95       13.41      3.14 o
  -3   5   6      294.72      291.25     14.82 o
  -2   5   6       35.99       28.87      3.08 o
  -1   5   6     1118.13     1114.29     38.87 o
   0   5   6       57.95       54.92      5.37 o
   1   5   6     1112.74     1135.49     24.83 o
   2   5   6       39.54       37.71      5.01 o
   3   5   6      289.74      308.75     11.39 o
   4   5   6       18.55       13.61      3.61 o
   5   5   6       44.59       43.06      6.91 o
   6   5   6      241.08      227.33     19.31 o
   7   5   6       65.50       72.38     12.71 o
  -7   6   6      193.18      222.64     21.14 o
  -6   6   6      218.80      221.76     19.73 o
  -5   6   6      347.98      319.98     22.09 o
  -4   6   6      325.52      317.45     20.43 o
  -3   6   6     1731.54     1705.94     34.23 o
  -2   6   6      117.70      113.38      4.12 o
  -1   6   6      751.39      733.71     17.48 o
   0   6   6        2.67        0.54      1.90 o
   1   6   6      757.86      738.20     22.51 o
   2   6   6      121.30      107.36      6.04 o
   3   6   6     1715.25     1735.10     46.06 o
   4   6   6      334.75      300.57     14.97 o
   5   6   6      345.22      340.89     16.72 o
   6   6   6      229.57      236.09     19.93 o
   7   6   6      194.87      205.11     20.14 o
  -7   7   6      168.70      188.00     20.39 o
  -6   7   6       92.10       82.77     13.62 o
  -5   7   6      133.14      123.34     14.66 o
  -4   7   6      314.54      335.26     21.97 o
  -3   7   6      176.09      175.91      7.24 o
  -2   7   6      258.74      270.49      8.16 o
  -1   7   6      201.55      240.94      8.52 o
   0   7   6     1166.29     1116.52     27.56 o
   1   7   6      203.01      241.43     11.18 o
   2   7   6      250.79      258.84      8.64 o
   3   7   6      180.27      181.66     11.17 o
   4   7   6      301.50      319.24     16.13 o
   5   7   6      139.05      128.00     11.43 o
   6   7   6       86.45      102.83     14.87 o
   7   7   6      160.51      165.58     19.27 o
  -7   8   6      637.24      711.97     41.65 o
  -6   8   6       14.38       11.05      7.97 o
  -5   8   6      461.72      468.86     28.99 o
  -4   8   6      674.87      661.39     34.55 o
  -3   8   6      931.34      915.85     29.86 o
  -2   8   6      222.22      239.28      7.92 o
  -1   8   6       17.04       28.10      3.45 o
   0   8   6      489.75      509.03     12.78 o
   1   8   6       17.90       28.68      3.42 o
   2   8   6      232.81      237.35      9.57 o
   3   8   6      905.67      906.01     30.23 o
   4   8   6      691.20      684.51     36.38 o
   5   8   6      461.72      470.27     21.77 o
   6   8   6       12.77       11.50      8.22 o
   7   8   6      651.99      760.27     42.11 o
  -6   9   6       19.82       12.04      8.47 o
  -5   9   6       12.91       13.04      8.14 o
  -4   9   6       72.12       70.10     11.88 o
  -3   9   6      595.91      596.11     32.48 o
  -2   9   6      419.44      412.09     11.84 o
  -1   9   6       35.78       34.00      3.41 o
   0   9   6      157.42      147.99      6.59 o
   1   9   6       34.50       32.77      3.78 o
   2   9   6      420.66      417.13     16.61 o
   3   9   6      613.17      616.82     24.21 o
   4   9   6       71.82       72.63      9.18 o
   5   9   6       14.52       12.13      8.10 o
   6   9   6       17.55       10.84      9.09 o
  -6  10   6      210.73      277.79     25.37 o
  -5  10   6      109.78      104.07     15.45 o
  -4  10   6      377.14      379.74     26.62 o
  -3  10   6      432.04      396.85     26.20 o
  -2  10   6      323.87      321.64     11.93 o
  -1  10   6      897.84      884.37     19.31 o
   0  10   6       47.89       38.00      4.07 o
   1  10   6      867.97      914.39     20.55 o
   2  10   6      331.04      332.73     13.50 o
   3  10   6      434.32      392.16     19.12 o
   4  10   6      377.62      416.22     20.95 o
   5  10   6      118.19       78.82     15.28 o
   6  10   6      213.63      219.11     23.38 o
  -5  11   6        2.39        1.54      5.40 o
  -4  11   6      157.67      161.73     16.13 o
  -3  11   6      236.96      232.00     12.97 o
  -2  11   6      708.33      721.48     19.96 o
  -1  11   6      270.99      276.12     11.23 o
   0  11   6      193.93      196.79      8.37 o
   1  11   6      270.48      275.77     11.90 o
   2  11   6      684.29      646.79     46.82 o
   3  11   6      239.33      216.30     18.58 o
   4  11   6      161.27      123.55     17.61 o
   5  11   6        2.27        3.70      6.64 o
  -5  12   6       96.56      103.49     17.11 o
  -4  12   6      305.14      294.15     24.67 o
  -3  12   6      334.88      349.89     36.98 o
  -2  12   6      805.68      823.75     63.44 o
  -1  12   6      320.74      329.69     13.20 o
   0  12   6     1119.45     1185.41     25.56 o
   1  12   6      318.48      336.68     13.67 o
   2  12   6      808.91      841.10     31.08 o
   3  12   6      333.03      330.53     26.37 o
   4  12   6      307.49      280.74     24.83 o
   5  12   6       92.73       98.80     17.11 o
  -4  13   6       33.83       37.96     12.04 o
  -3  13   6      197.01      173.88     20.10 o
  -2  13   6      102.61       82.28      9.29 o
  -1  13   6      245.23      216.79     11.30 o
   0  13   6       38.49       44.96      5.95 o
   1  13   6      250.92      240.69     24.33 o
   2  13   6       96.68       86.63     15.28 o
   3  13   6      197.95      155.11     19.68 o
   4  13   6       31.47       28.65     10.71 o
  -4  14   6      194.20      155.32     20.85 o
  -2  14   6       11.83        7.44      4.58 o
  -1  14   6      272.86      241.31     15.15 o
   0  14   6        6.45        6.01      3.75 o
   1  14   6      279.31      246.56     23.51 o
   2  14   6       14.27        0.91      6.85 o
   3  14   6       89.51       72.43     15.53 o
   4  14   6      196.49      162.67     21.97 o
  -3  15   6       19.89       22.55     10.09 o
  -2  15   6       47.99       44.73     13.21 o
  -1  15   6      255.54      274.76     25.83 o
   0  15   6      866.35      886.56     46.60 o
   1  15   6      259.92      286.84     26.33 o
   2  15   6       51.61       50.83     14.04 o
   3  15   6       22.84        6.81      8.06 o
  -1  16   6      158.20      160.22     20.85 o
   1  16   6      156.65      145.77     20.64 o
   1   0   7     1040.54     1156.00     42.77 o
   2   0   7      616.52      873.27     34.55 o
   3   0   7     1608.48     1495.06     31.79 o
   4   0   7      233.44      219.68      7.42 o
   5   0   7     1640.19     1591.82     33.88 o
   6   0   7      524.97      472.52     25.23 o
   7   0   7       98.40      115.00     10.49 o
  -7   1   7        1.66        2.65      4.45 o
  -6   1   7      129.96      123.86      9.04 o
  -5   1   7      536.21      512.39     18.74 o
  -4   1   7       93.52      101.77      4.82 o
  -3   1   7      481.53      463.14     10.72 o
  -2   1   7     1779.44     1887.70     38.22 o
  -1   1   7     4027.47     3979.29     72.58 o
   0   1   7     3897.20     3802.90     87.36 o
   1   1   7     3971.28     3858.34     90.39 o
   2   1   7     1782.19     1922.96     71.16 o
   3   1   7      452.70      433.35     12.79 o
   4   1   7       90.72       97.86      9.41 o
   5   1   7      516.31      517.51     19.05 o
   6   1   7      126.00      120.29      9.13 o
   7   1   7        1.40        0.45      4.34 o
  -7   2   7       52.55       60.30      7.36 o
  -6   2   7      206.22      199.97     11.50 o
  -5   2   7      845.57      852.06     27.19 o
  -4   2   7      453.93      408.70     11.35 o
  -3   2   7     1128.42     1010.64     19.00 o
  -2   2   7       43.06       41.01      4.14 o
  -1   2   7      736.11      751.75     26.02 o
   0   2   7      637.80      775.25     27.97 o
   1   2   7      717.87      730.69     22.92 o
   2   2   7       43.49       37.55      3.82 o
   3   2   7     1144.60     1037.15     23.76 o
   4   2   7      448.60      417.03     16.74 o
   5   2   7      869.04      916.47     22.49 o
   6   2   7      217.88      217.52     12.05 o
   7   2   7       49.18       76.79      9.36 o
  -7   3   7      971.69      973.27     46.14 o
  -6   3   7       62.03       66.18      7.57 o
  -5   3   7      910.80      839.96     38.12 o
  -4   3   7      452.18      490.57     18.15 o
  -3   3   7      146.12      136.95      4.63 o
  -2   3   7      700.74      672.54     16.62 o
  -1   3   7      810.86      849.83     25.28 o
   0   3   7      345.72      297.25     12.38 o
   1   3   7      817.74      899.64     25.90 o
   2   3   7      707.35      711.45     37.90 o
   3   3   7      151.62      145.47      7.37 o
   4   3   7      462.38      485.30     14.85 o
   5   3   7      927.03      896.10     22.88 o
   6   3   7       66.42       75.49      8.16 o
   7   3   7      969.04     1064.48     32.79 o
  -7   4   7      143.69      164.29     17.40 o
  -6   4   7      199.87      211.96     17.86 o
  -5   4   7      128.53      133.43     13.54 o
  -4   4   7      571.20      543.62     16.72 o
  -3   4   7     1418.29     1438.53     24.90 o
  -2   4   7      712.77      734.27     17.52 o
  -1   4   7      746.95      729.72     22.73 o
   0   4   7      275.62      238.84     10.91 o
   1   4   7      774.49      794.46     24.23 o
   2   4   7      717.28      714.95     18.11 o
   3   4   7     1432.83     1506.32     39.80 o
   4   4   7      584.04      547.10     20.20 o
   5   4   7      118.58      134.15     17.84 o
   6   4   7      196.37      192.74     17.61 o
   7   4   7      143.23      143.94     16.45 o
  -7   5   7        5.02        8.68      8.26 o
  -6   5   7      296.84      290.41     21.47 o
  -5   5   7        2.28        3.99      4.94 o
  -4   5   7      208.96      204.91     14.10 o
  -3   5   7     1605.24     1706.74     42.31 o
  -2   5   7      151.93      180.55     11.95 o
  -1   5   7      813.06      773.24     23.51 o
   0   5   7     1008.04     1104.86     30.81 o
   1   5   7      808.19      771.90     20.65 o
   2   5   7      152.92      161.83      7.36 o
   3   5   7     1611.84     1708.13     45.48 o
   4   5   7      200.10      199.90     11.95 o
   5   5   7        2.43        2.05      3.82 o
   6   5   7      298.15      269.69     21.10 o
   7   5   7        5.02       10.67      8.02 o
  -7   6   7      303.69      272.64     23.67 o
  -6   6   7      166.21      154.74     16.94 o
  -5   6   7      123.76      146.22     15.49 o
  -4   6   7      660.03      653.96     33.14 o
  -3   6   7      110.22       98.10      8.50 o
  -2   6   7     1099.26     1037.32     22.61 o
  -1   6   7       30.58       51.68     10.03 o
   0   6   7     2164.22     2212.80     54.50 o
   1   6   7       29.72       33.10      3.84 o
   2   6   7     1088.14     1070.91     24.72 o
   3   6   7      109.06       83.75     21.72 o
   4   6   7      664.09      685.12     28.90 o
   5   6   7      124.00      118.31     23.19 o
   6   6   7      161.31      150.04     16.99 o
   7   6   7      294.63      362.05     26.29 o
  -7   7   7      366.99      384.14     28.57 o
  -6   7   7       23.90       24.46      9.34 o
  -5   7   7      130.46      144.11     16.24 o
  -4   7   7      553.23      533.19     29.98 o
  -3   7   7      268.61      257.12     11.67 o
  -2   7   7     1522.52     1491.47     30.87 o
  -1   7   7      174.95      187.35      7.80 o
   0   7   7     4632.51     4827.48     89.10 o
   1   7   7      192.40      224.50      9.01 o
   2   7   7     1525.39     1533.01     33.29 o
   3   7   7      267.24      270.16     14.14 o
   4   7   7      572.46      571.52     22.55 o
   5   7   7      132.47      166.96     12.94 o
   6   7   7       24.58       22.01      9.26 o
   7   7   7      373.57      418.57     29.57 o
  -6   8   7      197.81      200.13     20.68 o
  -5   8   7      291.29      293.03     22.88 o
  -4   8   7      201.22      173.63     17.23 o
  -3   8   7       31.85       30.53      6.71 o
  -2   8   7       21.04       23.08      2.75 o
  -1   8   7      234.58      239.48      9.09 o
   0   8   7       71.35       86.76      7.31 o
   1   8   7      224.55      241.63     14.45 o
   2   8   7       19.39       12.93      2.84 o
   3   8   7       25.28       18.52      5.17 o
   4   8   7      203.75      219.87     13.91 o
   5   8   7      293.97      306.21     17.57 o
   6   8   7      202.98      209.93     21.26 o
  -6   9   7       55.55       64.12     14.12 o
  -5   9   7        3.05       -0.37      6.10 o
  -4   9   7      440.25      506.61     29.86 o
  -3   9   7       32.17       31.94      8.60 o
  -2   9   7     1198.66     1183.24     26.49 o
  -1   9   7      547.41      567.11     13.90 o
   0   9   7       64.42       64.14      4.83 o
   1   9   7      530.20      560.39     19.85 o
   2   9   7     1199.20     1242.27     35.63 o
   3   9   7       30.11       32.45      6.75 o
   4   9   7      442.25      442.10     21.16 o
   5   9   7        2.85        0.33      6.02 o
   6   9   7       54.26       71.22     14.66 o
  -6  10   7      198.63      236.01     24.46 o
  -5  10   7      117.68      125.67     17.11 o
  -4  10   7       94.57       90.95     14.24 o
  -3  10   7       27.47       21.51      7.77 o
  -2  10   7      908.85      940.83     23.94 o
  -1  10   7      250.53      251.75      8.73 o
   0  10   7      952.02      955.06     22.80 o
   1  10   7      252.63      254.87     16.23 o
   2  10   7      894.97      900.02     26.91 o
   3  10   7       23.67       34.97     10.26 o
   4  10   7       97.95       89.74     14.87 o
   5  10   7      115.73      112.88     17.48 o
   6  10   7      194.22      237.96     24.59 o
  -5  11   7       12.18       11.67      7.18 o
  -4  11   7      101.54      128.03     17.19 o
  -3  11   7       22.93       21.37      5.27 o
  -2  11   7      403.39      430.06     15.02 o
  -1  11   7      191.55      179.08     10.21 o
   0  11   7      489.33      471.81     13.73 o
   1  11   7      182.40      168.55      9.73 o
   2  11   7      405.35      439.73     20.47 o
   3  11   7       24.69        8.20      4.33 o
   4  11   7      101.46       98.30     16.45 o
   5  11   7       10.18       13.29      8.02 o
  -5  12   7       72.36       83.10     15.78 o
  -4  12   7       89.20       90.99     15.66 o
  -3  12   7       55.12       50.69      7.60 o
  -2  12   7      306.12      340.74     16.93 o
  -1  12   7       24.30       18.72      5.65 o
   0  12   7      479.24      493.02     14.55 o
   1  12   7       29.13       22.49      8.32 o
   2  12   7      314.60      303.12     18.23 o
   3  12   7       54.85       69.81     14.24 o
   4  12   7       88.90       98.30     16.74 o
   5  12   7       71.84       47.92     13.29 o
  -4  13   7       88.11       68.32     14.41 o
  -3  13   7      105.86       98.75     15.39 o
  -2  13   7       94.29      109.90     10.64 o
  -1  13   7       34.50       40.20      6.94 o
   0  13   7       80.49       93.19      8.15 o
   1  13   7       36.27       24.89      6.54 o
   2  13   7       91.16       92.86     16.15 o
   3  13   7      104.41       92.57     16.78 o
   4  13   7       86.27       81.44     15.78 o
  -3  14   7      364.13      328.41     27.74 o
  -2  14   7      107.09       99.84     10.81 o
  -1  14   7      413.93      390.36     35.18 o
   0  14   7        0.39        2.48      4.76 o
   1  14   7      399.78      377.12     28.74 o
   2  14   7      107.35      104.24     17.48 o
   3  14   7      361.75      360.18     29.73 o
  -2  15   7       18.65       25.13     10.63 o
  -1  15   7      904.51      981.91     50.00 o
   0  15   7      125.19      140.74     19.06 o
   1  15   7      901.76      904.96     49.75 o
   2  15   7       17.93       13.70      8.97 o
   0   0   8        2.99        3.11      3.78 o
   1   0   8      270.54      243.90     15.78 o
   2   0   8        0.70       -1.33      1.95 o
   3   0   8      908.23      874.43     18.71 o
   4   0   8       46.78       40.92      3.85 o
   5   0   8      292.40      276.64     10.66 o
   6   0   8      474.74      489.23     19.17 o
   7   0   8       30.36       27.50      6.60 o
  -7   1   8       14.08       14.80      5.80 o
  -6   1   8      260.20      270.40     13.90 o
  -5   1   8      227.11      233.61     12.39 o
  -4   1   8     1446.79     1367.06     23.03 o
  -3   1   8      286.10      296.65      8.45 o
  -2   1   8     1458.60     1295.98     28.82 o
  -1   1   8     2350.01     2347.41     85.59 o
   0   1   8     2437.74     2634.99     64.62 o
   1   1   8     2382.32     2410.84     86.84 o
   2   1   8     1520.65     1318.09     36.87 o
   3   1   8      297.72      288.72     10.36 o
   4   1   8     1431.07     1357.93     30.31 o
   5   1   8      231.77      233.95     10.01 o
   6   1   8      265.36      291.10     14.41 o
   7   1   8       16.30       17.79      6.17 o
  -7   2   8        6.24        4.42      5.01 o
  -6   2   8       76.37       66.88      8.20 o
  -5   2   8      280.03      251.12     13.63 o
  -4   2   8     1348.48     1321.76     23.72 o
  -3   2   8        1.56        0.55      1.20 o
  -2   2   8     2812.77     2959.91     57.00 o
  -1   2   8      676.49      740.94     23.34 o
   0   2   8      663.74      727.19     23.45 o
   1   2   8      685.91      700.91     23.42 o
   2   2   8     2840.32     3011.19     72.45 o
   3   2   8        1.49        0.44      1.95 o
   4   2   8     1328.19     1257.62     29.40 o
   5   2   8      290.33      294.01     12.71 o
   6   2   8       84.21       92.46      8.98 o
   7   2   8        7.19        6.19      5.22 o
  -7   3   8       94.94       96.64     14.58 o
  -6   3   8     1832.27     1883.62     50.82 o
  -5   3   8      441.44      445.40     25.17 o
  -4   3   8     2183.38     2067.46     34.57 o
  -3   3   8      991.74      976.66     20.92 o
  -2   3   8      204.61      226.87      8.53 o
  -1   3   8      939.03      951.36     27.63 o
   0   3   8      790.17      741.15     23.56 o
   1   3   8      918.10      889.51     27.50 o
   2   3   8      200.25      215.73     13.75 o
   3   3   8      958.23      943.65     29.04 o
   4   3   8     2164.65     2068.00     43.49 o
   5   3   8      435.87      422.23     14.69 o
   6   3   8     1829.87     1892.87     50.93 o
   7   3   8       92.25      101.43     10.24 o
  -7   4   8      116.20      134.10     16.74 o
  -6   4   8      620.28      617.45     33.35 o
  -5   4   8      213.93      210.30     17.19 o
  -4   4   8       47.25       51.01      5.42 o
  -3   4   8      363.84      369.25      8.82 o
  -2   4   8       49.89       57.74      7.64 o
  -1   4   8      602.69      647.15     21.54 o
   0   4   8       99.40      118.34      8.28 o
   1   4   8      599.43      681.66     22.05 o
   2   4   8       43.93       42.50      4.38 o
   3   4   8      356.04      353.17     15.37 o
   4   4   8       40.14       43.94      6.94 o
   5   4   8      207.67      206.71     13.58 o
   6   4   8      622.92      610.15     24.12 o
   7   4   8      114.89      102.83     14.78 o
  -7   5   8      379.83      431.20     29.53 o
  -6   5   8       95.87       87.21     13.50 o
  -5   5   8      495.23      522.10     29.49 o
  -4   5   8      664.58      586.22     30.69 o
  -3   5   8       81.52       91.62      5.50 o
  -2   5   8      555.55      554.84     18.87 o
  -1   5   8      534.76      575.37     19.82 o
   0   5   8      197.52      209.64     10.81 o
   1   5   8      531.99      565.22     19.82 o
   2   5   8      572.09      506.99     21.07 o
   3   5   8       89.61       88.41      8.15 o
   4   5   8      670.80      627.48     23.11 o
   5   5   8      497.78      533.46     35.15 o
   6   5   8      100.74       79.31     11.07 o
   7   5   8      412.57      431.24     29.03 o
  -7   6   8        5.05        7.89      8.51 o
  -6   6   8       25.97       21.93      9.09 o
  -5   6   8      221.85      231.86     19.31 o
  -4   6   8       12.83       17.28      6.48 o
  -3   6   8     1412.71     1388.25     37.60 o
  -2   6   8       42.19       38.54     10.90 o
  -1   6   8        3.96        1.13      2.30 o
   0   6   8      332.80      337.28     23.51 o
   1   6   8        4.07        3.37      2.03 o
   2   6   8       39.70       30.09      4.05 o
   3   6   8     1441.08     1451.53     40.83 o
   4   6   8       12.72       16.11      5.32 o
   5   6   8      222.02      240.81     16.69 o
   6   6   8       25.76       26.04      6.79 o
   7   6   8        4.88       18.07      9.80 o
  -6   7   8       37.03       35.47     10.96 o
  -5   7   8      183.81      203.41     19.06 o
  -4   7   8       38.64       33.97      8.39 o
  -3   7   8      798.98      754.29     23.95 o
  -2   7   8      439.85      434.73     12.46 o
  -1   7   8     2092.47     2055.63     55.52 o
   0   7   8       13.98        3.62      3.53 o
   1   7   8     2090.60     2047.15     42.88 o
   2   7   8      446.39      453.24     14.40 o
   3   7   8      776.32      760.55     26.72 o
   4   7   8       41.50       61.19      8.37 o
   5   7   8      183.49      191.09     13.78 o
   6   7   8       34.45       32.52     10.88 o
  -6   8   8       38.95       23.46     10.42 o
  -5   8   8       59.94       70.10     13.29 o
  -4   8   8      636.19      569.98     32.89 o
  -3   8   8      236.72      234.56     16.59 o
  -2   8   8      414.88      424.37     12.22 o
  -1   8   8      324.85      337.68     11.60 o
   0   8   8        0.20        0.91      1.68 o
   1   8   8      328.01      332.08     10.71 o
   2   8   8      399.68      405.08     19.94 o
   3   8   8      242.86      238.68     14.00 o
   4   8   8      640.50      652.06     25.56 o
   5   8   8       60.72       62.95      9.23 o
   6   8   8       39.03       34.76     11.67 o
  -6   9   8       23.27        7.27      7.35 o
  -5   9   8      211.54      209.43     20.64 o
  -4   9   8       63.71       66.90     12.42 o
  -3   9   8     1355.46     1339.97     56.65 o
  -2   9   8      244.97      238.10      9.57 o
  -1   9   8     1918.49     1898.81     39.95 o
   0   9   8      445.37      408.65     12.09 o
   1   9   8     1906.19     1891.32     38.23 o
   2   9   8      266.16      254.32     15.24 o
   3   9   8     1359.35     1300.69     40.92 o
   4   9   8       65.21       61.36      9.01 o
   5   9   8      203.39      220.02     22.01 o
   6   9   8       24.22       33.22     11.71 o
  -6  10   8       28.29       23.67     10.63 o
  -5  10   8      221.02      218.82     22.34 o
  -4  10   8      138.30      136.84     17.32 o
  -3  10   8      493.11      474.76     29.94 o
  -2  10   8       35.97       32.28      6.18 o
  -1  10   8      837.93      902.29     19.95 o
   0  10   8        0.00        0.79      2.10 o
   1  10   8      830.82      875.31     20.93 o
   2  10   8       32.98       30.63      6.16 o
   3  10   8      491.03      483.58     22.14 o
   4  10   8      133.08      137.50     18.07 o
   5  10   8      229.81      257.15     24.67 o
   6  10   8       28.29        0.21      7.60 o
  -5  11   8      215.06      196.22     21.97 o
  -4  11   8      107.90       95.31     15.78 o
  -3  11   8       35.83       34.44      8.89 o
  -2  11   8      106.09      115.34      7.99 o
  -1  11   8       22.62       20.99      4.39 o
   0  11   8      270.89      256.73      9.98 o
   1  11   8       22.75       19.27      4.28 o
   2  11   8       99.65      103.42     11.40 o
   3  11   8       32.64       36.59     11.09 o
   4  11   8      105.29       88.83     16.03 o
   5  11   8      227.12      244.69     24.75 o
  -5  12   8       29.68       55.03     13.75 o
  -4  12   8      120.91      148.51     19.64 o
  -3  12   8      105.90      103.06     10.37 o
  -2  12   8        6.81        5.63      8.55 o
  -1  12   8      319.76      321.03     14.62 o
   0  12   8      511.87      507.41     17.88 o
   1  12   8      315.52      326.95     29.37 o
   2  12   8        4.76        5.65      6.89 o
   3  12   8      105.82      107.02     17.44 o
   4  12   8      121.43      139.08     19.48 o
   5  12   8       30.08       47.01     13.46 o
  -4  13   8       83.75       77.45     15.78 o
  -3  13   8       13.09        4.14      4.25 o
  -2  13   8      228.77      220.49     16.30 o
  -1  13   8      398.65      414.37     16.02 o
   0  13   8        0.45        2.23      3.30 o
   1  13   8      380.20      343.78     27.53 o
   2  13   8      232.08      191.57     21.84 o
   3  13   8       12.90        5.61      7.60 o
   4  13   8       77.57       65.24     14.91 o
  -3  14   8       49.53       52.62     13.66 o
  -2  14   8       89.27       81.81     15.99 o
  -1  14   8      109.13       79.49     14.87 o
   0  14   8       14.33       26.75      7.41 o
   1  14   8      112.98      113.91     17.77 o
   2  14   8       85.75       99.01     17.77 o
   3  14   8       50.26       34.80     12.08 o
  -2  15   8      326.80      338.88     28.82 o
  -1  15   8      420.97      420.94     31.06 o
   0  15   8      365.59      369.11     28.53 o
   1  15   8      422.54      373.64     30.36 o
   2  15   8      324.86      362.96     30.15 o
   1   0   9       12.97       13.12      5.15 o
   2   0   9      145.37      138.29     12.17 o
   3   0   9      141.47       92.18      5.47 o
   4   0   9      834.92      764.60     22.24 o
   5   0   9     2543.09     2623.58     52.98 o
   6   0   9      143.89      165.36     11.77 o
   7   0   9      490.33      523.96     21.88 o
  -7   1   9       18.82       19.08      6.55 o
  -6   1   9      227.63      228.41     13.52 o
  -5   1   9      717.86      718.99     19.68 o
  -4   1   9      308.17      303.97      8.56 o
  -3   1   9      414.97      446.39     13.23 o
  -2   1   9      252.29      225.20     11.97 o
  -1   1   9     1033.85     1001.81     30.75 o
   0   1   9      809.94      798.73     35.38 o
   1   1   9     1033.26      986.97     37.02 o
   2   1   9      252.19      236.34     17.63 o
   3   1   9      416.22      436.98     13.91 o
   4   1   9      309.35      315.19     11.60 o
   5   1   9      743.78      749.01     20.47 o
   6   1   9      226.12      222.88     22.03 o
   7   1   9       17.85       20.81      6.69 o
  -7   2   9       81.25       82.13     13.91 o
  -6   2   9       24.41       22.20      6.26 o
  -5   2   9      844.75      869.02     28.99 o
  -4   2   9      173.31      179.27      6.46 o
  -3   2   9     1283.08     1140.44     30.38 o
  -2   2   9     1017.65     1036.54     30.66 o
  -1   2   9      768.00      725.74     30.03 o
   0   2   9      496.03      602.85     21.59 o
   1   2   9      790.47      764.88     46.10 o
   2   2   9     1012.11      993.30     31.80 o
   3   2   9     1268.27     1197.85     27.88 o
   4   2   9      184.12      172.79      8.86 o
   5   2   9      851.46      841.93     22.89 o
   6   2   9       22.95       31.36      5.53 o
   7   2   9       82.43       82.87     12.08 o
  -7   3   9      315.72      305.76     16.44 o
  -6   3   9      223.08      226.33     14.33 o
  -5   3   9      163.86      117.19     14.00 o
  -4   3   9     1034.06     1038.02     22.80 o
  -3   3   9      285.27      302.11      9.60 o
  -2   3   9      357.38      319.58     14.42 o
  -1   3   9      544.71      621.89     32.58 o
   0   3   9        3.43        7.39      4.92 o
   1   3   9      534.85      660.74     22.65 o
   2   3   9      356.09      373.82     37.02 o
   3   3   9      283.32      291.13     11.50 o
   4   3   9     1047.14     1030.81     26.13 o
   5   3   9      171.90      177.08      9.72 o
   6   3   9      224.16      234.05     15.79 o
   7   3   9      305.92      296.76     17.08 o
  -7   4   9        5.71        4.94      8.43 o
  -6   4   9      124.99      132.98     16.07 o
  -5   4   9      148.59      150.83     15.66 o
  -4   4   9       26.79       24.64      2.99 o
  -3   4   9      729.12      653.76     15.97 o
  -2   4   9     1728.14     1801.32     46.30 o
  -1   4   9     1393.91     1465.22     40.86 o
   0   4   9     2898.15     2996.92     72.48 o
   1   4   9     1399.23     1412.98     39.71 o
   2   4   9     1722.93     1724.36     46.64 o
   3   4   9      712.50      640.77     29.19 o
   4   4   9       27.61       29.19      5.77 o
   5   4   9      153.90      158.29     15.99 o
   6   4   9      121.49      131.94     11.63 o
   7   4   9        6.15       13.50      9.09 o
  -7   5   9       57.91       74.42     14.70 o
  -6   5   9       98.89      114.58     15.53 o
  -5   5   9      205.37      179.24     17.48 o
  -4   5   9      502.33      469.61     27.08 o
  -3   5   9      557.44      554.74     19.67 o
  -2   5   9       61.49       54.24     10.92 o
  -1   5   9      104.72      122.52      8.96 o
   0   5   9      114.93      138.58      9.56 o
   1   5   9       99.12      104.07     11.17 o
   2   5   9       64.04       45.96      4.98 o
   3   5   9      546.22      576.29     21.72 o
   4   5   9      497.16      469.36     19.97 o
   5   5   9      207.33      196.03     13.33 o
   6   5   9       94.57      110.42     11.13 o
   7   5   9       61.56       62.87     13.50 o
  -7   6   9      494.15      539.21     34.88 o
  -6   6   9      159.16      149.34     18.11 o
  -5   6   9      196.56      216.49     19.52 o
  -4   6   9      981.97      886.93     42.69 o
  -3   6   9     1547.83     1459.58     39.58 o
  -2   6   9     1959.94     1991.04     50.91 o
  -1   6   9      582.75      550.40     29.65 o
   0   6   9     1460.58     1455.12     70.64 o
   1   6   9      583.86      530.97     16.08 o
   2   6   9     1942.35     1956.15     42.93 o
   3   6   9     1548.70     1466.15     42.21 o
   4   6   9      988.02      966.22     31.81 o
   5   6   9      197.47      188.92     13.55 o
   6   6   9      164.24      183.15     14.03 o
   7   6   9      506.19      496.10     33.22 o
  -6   7   9      260.68      260.01     23.51 o
  -5   7   9       69.26       72.84     13.25 o
  -4   7   9       26.44       20.52      7.43 o
  -3   7   9       60.97       52.01      6.42 o
  -2   7   9      184.36      164.84     10.44 o
  -1   7   9      607.83      603.69     21.79 o
   0   7   9      197.98      217.83     15.93 o
   1   7   9      605.15      598.62     19.75 o
   2   7   9      177.74      154.21      8.56 o
   3   7   9       65.46       67.80      9.68 o
   4   7   9       26.04       35.31     11.71 o
   5   7   9       70.24       91.76     10.51 o
   6   7   9      261.95      248.30     23.09 o
  -6   8   9      441.17      403.12     30.23 o
  -5   8   9      168.06      156.94     18.15 o
  -4   8   9       88.22       79.11     13.04 o
  -3   8   9      401.33      437.84     26.66 o
  -2   8   9       38.04       43.70      4.80 o
  -1   8   9      228.82      229.43      9.74 o
   0   8   9       18.72       19.71      3.75 o
   1   8   9      234.70      235.25     10.37 o
   2   8   9       36.06       42.65      5.33 o
   3   8   9      387.99      384.18     18.70 o
   4   8   9       95.93       95.40     10.45 o
   5   8   9      162.75      147.47     18.73 o
   6   8   9      453.48      464.58     32.18 o
  -6   9   9       61.77       59.18     14.83 o
  -5   9   9      131.14      130.77     17.36 o
  -4   9   9      172.26      164.62     18.07 o
  -3   9   9      120.92      113.71     14.99 o
  -2   9   9      511.85      500.74     25.06 o
  -1   9   9      128.62      128.07      7.55 o
   0   9   9      612.93      664.96     16.82 o
   1   9   9      138.02      156.48      7.91 o
   2   9   9      523.89      517.45     17.09 o
   3   9   9      121.62      116.97     12.48 o
   4   9   9      176.72      160.20     13.28 o
   5   9   9      128.53      147.76     19.56 o
   6   9   9       59.16       63.46     14.95 o
  -5  10   9      123.22       82.73     14.74 o
  -4  10   9      115.64      111.01     16.03 o
  -3  10   9       26.92        8.26      6.73 o
  -2  10   9       33.12       39.88     10.84 o
  -1  10   9       67.38       62.73      5.09 o
   0  10   9      747.80      765.95     21.90 o
   1  10   9       68.03       57.73      9.74 o
   2  10   9       35.66       41.78      7.60 o
   3  10   9       26.83       18.20      5.94 o
   4  10   9      113.75       94.89     16.07 o
   5  10   9      131.53       97.59     17.19 o
  -5  11   9      253.13      291.95     25.58 o
  -4  11   9       86.48       65.70     13.75 o
  -3  11   9      136.75      130.15     17.40 o
  -2  11   9       32.89       35.02      7.84 o
  -1  11   9       56.10       56.91      7.24 o
   0  11   9        1.77        4.52      2.96 o
   1  11   9       57.70       63.02      6.97 o
   2  11   9       31.43       40.32      7.52 o
   3  11   9      136.84      119.69     17.57 o
   4  11   9       88.24       77.41     15.28 o
   5  11   9      260.58      276.71     26.62 o
  -4  12   9      141.37      116.86     17.82 o
  -3  12   9      105.80      149.26     28.41 o
  -2  12   9      759.98      753.93     28.45 o
  -1  12   9      872.63      904.89     25.85 o
   0  12   9      829.93      802.05     26.06 o
   1  12   9      883.48      912.03     96.24 o
   2  12   9      771.38      828.88     45.02 o
   3  12   9      102.89      120.60     18.23 o
   4  12   9      143.67      151.37     20.68 o
  -4  13   9      155.33      253.12     25.66 o
  -3  13   9       55.30       42.04      7.81 o
  -2  13   9       56.17       39.91     18.17 o
  -1  13   9       72.48       84.31      8.40 o
   0  13   9      146.23      156.51     13.10 o
   1  13   9       72.05       84.80     15.66 o
   2  13   9       51.68       49.96     13.04 o
   3  13   9       56.19       61.26     15.08 o
   4  13   9      160.55      159.80     22.43 o
  -3  14   9      174.21      183.64     22.84 o
  -2  14   9       94.73      105.19     17.57 o
  -1  14   9       34.56       15.16     10.05 o
   0  14   9        0.21        5.41      5.61 o
   1  14   9       39.90       36.50     11.96 o
   2  14   9       93.76       91.53     17.69 o
   3  14   9      174.40      238.21     25.96 o
  -1  15   9       13.80       22.72     10.71 o
   0  15   9       54.89       61.75     14.62 o
   1  15   9       16.59        2.91      9.22 o
   1   0  10      337.31      360.10     22.30 o
   2   0  10     1236.69     1466.64     57.35 o
   3   0  10       56.86       59.95      4.88 o
   4   0  10      622.56      607.60     15.74 o
   5   0  10      961.26      974.08     25.07 o
   6   0  10     1192.52     1101.42     35.35 o
   7   0  10       96.37      115.12     11.71 o
  -7   1  10       10.61       10.48      6.16 o
  -6   1  10      232.59      231.88     14.34 o
  -5   1  10      149.41      146.67     14.06 o
  -4   1  10     1183.85     1117.32     23.38 o
  -3   1  10      143.64      153.45      8.35 o
  -2   1  10     1005.08     1001.39     31.61 o
  -1   1  10      426.04      434.79     19.91 o
   0   1  10      806.12      915.88     40.49 o
   1   1  10      419.83      421.48     28.32 o
   2   1  10      988.39      962.47     32.05 o
   3   1  10      138.57      153.83      8.28 o
   4   1  10     1180.95     1101.61     27.32 o
   5   1  10      154.59      137.81     12.46 o
   6   1  10      228.42      227.62     14.53 o
   7   1  10       10.14        7.47      6.46 o
  -7   2  10      426.48      484.50     21.31 o
  -6   2  10       31.57       29.00      7.27 o
  -5   2  10      396.15      389.97     23.86 o
  -4   2  10       35.36       35.74      4.08 o
  -3   2  10      258.66      265.37     14.74 o
  -2   2  10     1139.04     1217.95     36.11 o
  -1   2  10      248.64      248.91     13.26 o
   0   2  10      658.78      567.56     21.82 o
   1   2  10      258.07      256.96     13.82 o
   2   2  10     1167.79     1211.51     37.56 o
   3   2  10      259.05      241.15     14.46 o
   4   2  10       42.74       42.12      5.37 o
   5   2  10      386.45      376.63     14.34 o
   6   2  10       34.63       27.22      7.10 o
   7   2  10      426.74      427.00     21.19 o
  -7   3  10      175.07      194.17     14.38 o
  -6   3  10      192.65      197.46     14.29 o
  -5   3  10      314.74      326.29     22.76 o
  -4   3  10      576.80      560.54     14.88 o
  -3   3  10     1184.29     1097.06     32.70 o
  -2   3  10      182.29      151.90     10.33 o
  -1   3  10      226.88      211.64     14.14 o
   0   3  10      208.63      237.26     20.52 o
   1   3  10      225.22      186.48     16.99 o
   2   3  10      181.59      135.22     16.07 o
   3   3  10     1193.24     1087.92     33.31 o
   4   3  10      558.49      537.19     17.64 o
   5   3  10      302.09      290.88     13.67 o
   6   3  10      201.69      205.04     17.03 o
   7   3  10      179.09      196.11     14.80 o
  -7   4  10       95.18       80.61     15.37 o
  -6   4  10      330.97      328.62     25.08 o
  -5   4  10       67.40       62.58     11.71 o
  -4   4  10      287.53      246.10     19.10 o
  -3   4  10      214.44      184.21     10.82 o
  -2   4  10     1014.99      980.44     30.40 o
  -1   4  10     1664.14     1686.67     46.70 o
   0   4  10     2183.39     2016.05    103.59 o
   1   4  10     1682.31     1783.40     47.73 o
   2   4  10     1025.46      978.15     30.68 o
   3   4  10      206.00      177.46     11.38 o
   4   4  10      278.07      228.33     13.37 o
   5   4  10       67.51       62.04      8.26 o
   6   4  10      329.42      356.06     18.45 o
   7   4  10       96.06      108.39     16.24 o
  -7   5  10       88.96       66.53     14.91 o
  -6   5  10      470.94      484.98     31.19 o
  -5   5  10       23.01        4.19      6.27 o
  -4   5  10      618.46      613.55     32.72 o
  -3   5  10      380.69      351.28     15.63 o
  -2   5  10     1237.34     1163.69     35.05 o
  -1   5  10      726.81      727.24     24.90 o
   0   5  10        0.53       -0.91      2.42 o
   1   5  10      732.93      721.08     27.35 o
   2   5  10     1257.72     1234.10     40.82 o
   3   5  10      383.77      344.40     16.57 o
   4   5  10      604.03      602.33     25.19 o
   5   5  10       26.72       34.45      9.88 o
   6   5  10      470.47      466.00     21.92 o
   7   5  10       87.16       71.60     14.29 o
  -6   6  10       73.65       59.80     13.08 o
  -5   6  10      157.13      170.48     18.40 o
  -4   6  10      168.54      167.57     17.07 o
  -3   6  10      499.94      488.80     19.04 o
  -2   6  10       53.75       51.44      6.94 o
  -1   6  10      217.29      216.20     12.20 o
   0   6  10       61.59       68.98      7.61 o
   1   6  10      211.79      217.80     31.50 o
   2   6  10       48.80       47.87      5.44 o
   3   6  10      522.38      494.07     20.74 o
   4   6  10      170.60      177.16     12.98 o
   5   6  10      153.60      179.12     18.65 o
   6   6  10       70.95       56.52     13.33 o
  -6   7  10      201.04      205.90     21.84 o
  -5   7  10       26.54       34.43     10.88 o
  -4   7  10      464.51      497.56     30.19 o
  -3   7  10      398.77      380.15     16.41 o
  -2   7  10      179.91      179.54     11.32 o
  -1   7  10      371.91      388.69     25.27 o
   0   7  10       19.83       12.18      5.21 o
   1   7  10      381.40      390.74     14.05 o
   2   7  10      190.01      183.01      9.59 o
   3   7  10      411.34      381.45     20.29 o
   4   7  10      463.91      505.26     22.33 o
   5   7  10       31.66       35.30      7.81 o
   6   7  10      205.37      258.19     24.13 o
  -6   8  10        2.52        9.84      8.31 o
  -5   8  10      973.83      974.23     49.05 o
  -4   8  10       11.35        8.18      6.35 o
  -3   8  10      184.12      160.22     17.15 o
  -2   8  10       30.21       20.05      5.01 o
  -1   8  10       32.10       35.13      6.38 o
   0   8  10       15.87        5.35      4.07 o
   1   8  10       31.78       27.51      4.56 o
   2   8  10       29.54       26.09      4.69 o
   3   8  10      190.86      173.06     12.91 o
   4   8  10       11.83        8.12      5.37 o
   5   8  10      964.71     1001.18     50.54 o
   6   8  10        2.94        5.65      8.68 o
  -5   9  10      301.35      274.30     24.00 o
  -4   9  10      133.81      153.16     18.15 o
  -3   9  10      342.91      301.83     23.84 o
  -2   9  10      568.12      514.04     21.25 o
  -1   9  10      335.56      374.61     13.44 o
   0   9  10      521.98      512.51     15.06 o
   1   9  10      340.31      353.93     15.69 o
   2   9  10      568.66      570.75     23.54 o
   3   9  10      347.88      362.12     18.72 o
   4   9  10      138.38      133.52     18.27 o
   5   9  10      306.06      338.05     27.70 o
  -5  10  10       83.44       88.12     15.99 o
  -4  10  10      106.56      110.59     16.82 o
  -3  10  10      433.61      431.07     29.44 o
  -2  10  10       66.36       74.86      8.95 o
  -1  10  10      255.49      261.29     12.02 o
   0  10  10      511.92      486.72     14.54 o
   1  10  10      248.26      281.28     12.50 o
   2  10  10       67.05       75.62      9.50 o
   3  10  10      444.26      416.78     30.48 o
   4  10  10      105.39      121.76     17.86 o
   5  10  10       82.45       77.12     16.15 o
  -5  11  10       78.09       89.83     16.65 o
  -4  11  10      284.22      252.95     24.34 o
  -3  11  10       28.51       26.45     10.17 o
  -2  11  10        3.85        2.69      3.71 o
  -1  11  10      208.59      204.13     11.03 o
   0  11  10      202.71      234.82     16.41 o
   1  11  10      204.75      207.74     11.60 o
   2  11  10        3.00        1.50      6.15 o
   3  11  10       29.34       22.72      9.34 o
   4  11  10      279.53      255.90     25.62 o
   5  11  10       76.17       69.69     16.20 o
  -4  12  10      174.24      162.46     21.10 o
  -3  12  10       40.60       27.54      6.54 o
  -2  12  10      322.47      339.12     18.09 o
  -1  12  10      246.78      264.58     12.83 o
   0  12  10        4.98        8.66      5.32 o
   1  12  10      246.50      263.17     24.75 o
   2  12  10      336.57      380.20     29.78 o
   3  12  10       42.89       46.84     13.16 o
   4  12  10      175.93      186.01     22.80 o
  -3  13  10      293.01      285.14     27.20 o
  -2  13  10      284.91      288.21     25.33 o
  -1  13  10       92.38       85.53     10.80 o
   0  13  10       38.58       29.70      7.63 o
   1  13  10       98.07      107.44     17.44 o
   2  13  10      286.06      320.15     27.74 o
   3  13  10      302.92      324.13     29.73 o
  -2  14  10      100.43      144.31     20.60 o
  -1  14  10       95.29       78.57     15.78 o
   0  14  10        1.07        1.50      7.48 o
   1  14  10       90.36      106.31     18.15 o
   2  14  10      103.25       89.20     17.57 o
   1   0  11     2906.22     2751.71     98.05 o
   2   0  11      338.84      299.26     21.01 o
   3   0  11       66.18       56.28      5.15 o
   4   0  11      572.87      557.68     15.46 o
   5   0  11      218.91      222.94     10.76 o
   6   0  11        7.25        1.30      5.58 o
   7   0  11      103.64       99.65     11.44 o
  -7   1  11       87.69       78.87     11.04 o
  -6   1  11      103.06      115.96     11.63 o
  -5   1  11      297.30      279.15     20.81 o
  -4   1  11       71.32       53.49      7.06 o
  -3   1  11     1281.51     1253.63     52.89 o
  -2   1  11      389.28      309.80     16.01 o
  -1   1  11     1856.66     1787.66     50.07 o
   0   1  11        1.06       -0.17      2.80 o
   1   1  11     1828.33     1729.96     50.41 o
   2   1  11      401.90      339.03     17.28 o
   3   1  11     1264.33     1310.03     31.24 o
   4   1  11       70.43       64.29      5.75 o
   5   1  11      273.73      263.40     12.04 o
   6   1  11      103.58      116.53     16.38 o
   7   1  11       84.85       95.51     11.54 o
  -7   2  11       35.10       41.68     16.01 o
  -6   2  11       38.30       44.02      8.81 o
  -5   2  11      322.61      302.01     17.19 o
  -4   2  11       34.22       31.49      4.26 o
  -3   2  11      854.86      803.76     27.42 o
  -2   2  11      177.77      202.09     12.60 o
  -1   2  11      593.45      563.71     22.49 o
   0   2  11       22.10       21.24      5.31 o
   1   2  11      592.24      594.53     35.30 o
   2   2  11      175.73      168.79     12.81 o
   3   2  11      862.99      766.79     22.05 o
   4   2  11       35.31       36.06      5.19 o
   5   2  11      320.12      283.93     12.73 o
   6   2  11       34.74       36.12     10.47 o
   7   2  11       32.97       33.82      8.80 o
  -7   3  11      296.69      270.52     17.53 o
  -6   3  11       37.13       27.11     12.89 o
  -5   3  11      439.37      420.07     27.20 o
  -4   3  11      802.00      735.46     29.59 o
  -3   3  11      893.43      942.44     33.93 o
  -2   3  11       22.07       20.74      5.17 o
  -1   3  11      296.30      290.63     14.88 o
   0   3  11      403.19      394.95     25.96 o
   1   3  11      296.61      276.37     15.02 o
   2   3  11       17.44        1.29      4.57 o
   3   3  11      888.09      908.68     30.18 o
   4   3  11      816.76      788.64     22.66 o
   5   3  11      455.22      394.23     15.62 o
   6   3  11       43.30       51.68      9.44 o
   7   3  11      293.76      298.46     20.81 o
  -6   4  11      211.94      209.94     16.07 o
  -5   4  11      232.00      216.53     20.31 o
  -4   4  11      157.61      149.17     16.20 o
  -3   4  11      402.87      375.17     16.97 o
  -2   4  11      259.15      223.58     12.77 o
  -1   4  11      251.14      234.36     26.52 o
   0   4  11      300.56      305.00     15.48 o
   1   4  11      240.90      230.91     35.94 o
   2   4  11      248.23      255.15     21.43 o
   3   4  11      408.99      394.74     17.86 o
   4   4  11      165.62      155.02     11.69 o
   5   4  11      229.83      234.32     14.60 o
   6   4  11      214.69      245.25     26.93 o
  -6   5  11     1038.58     1080.83     52.04 o
  -5   5  11      232.35      205.07     20.10 o
  -4   5  11     1271.65     1269.00     54.44 o
  -3   5  11      296.86      286.89     24.67 o
  -2   5  11      170.28      136.35     10.69 o
  -1   5  11      560.36      573.25     27.64 o
   0   5  11        0.15        1.47      2.95 o
   1   5  11      556.05      563.53     22.42 o
   2   5  11      167.31      164.68      9.50 o
   3   5  11      303.42      341.39     16.64 o
   4   5  11     1273.58     1214.25     38.66 o
   5   5  11      238.07      228.59     14.93 o
   6   5  11     1025.17     1023.17     36.06 o
  -6   6  11      172.31      189.29     21.22 o
  -5   6  11       65.83       58.89     12.75 o
  -4   6  11       76.22       56.89     11.59 o
  -3   6  11       74.59       73.42      8.14 o
  -2   6  11      116.20      124.28     10.13 o
  -1   6  11      199.19      208.46     14.35 o
   0   6  11      309.46      281.59     14.78 o
   1   6  11      197.33      213.94     15.53 o
   2   6  11      119.39      126.98      8.46 o
   3   6  11       73.76       64.71      8.43 o
   4   6  11       77.50       86.48     10.03 o
   5   6  11       64.63       55.66      9.00 o
   6   6  11      170.11      191.45     21.30 o
  -6   7  11       45.99       45.02     13.46 o
  -5   7  11      193.85      154.86     18.85 o
  -4   7  11     1032.25     1029.84     49.25 o
  -3   7  11       71.92       64.25      7.73 o
  -2   7  11      388.30      370.05     17.18 o
  -1   7  11      453.83      448.92     19.49 o
   0   7  11     1086.98     1094.08     34.82 o
   1   7  11      464.89      451.69     15.90 o
   2   7  11      382.31      359.99     15.02 o
   3   7  11       65.26       51.31      8.18 o
   4   7  11     1036.16     1044.01     35.85 o
   5   7  11      186.86      191.20     20.97 o
   6   7  11       43.50       45.39     13.41 o
  -6   8  11      185.57      168.03     21.64 o
  -5   8  11      105.02       96.72     15.95 o
  -4   8  11       18.65       11.34      6.98 o
  -3   8  11        4.05        8.76      6.35 o
  -2   8  11      642.49      665.70     24.39 o
  -1   8  11      159.33      157.59     11.75 o
   0   8  11      345.54      351.87     18.90 o
   1   8  11      157.24      144.17      9.24 o
   2   8  11      641.14      596.43     19.61 o
   3   8  11        3.69        1.28      4.21 o
   4   8  11       19.32       16.86      8.18 o
   5   8  11      106.67      112.00     17.86 o
   6   8  11      192.59      181.27     22.22 o
  -5   9  11      189.81      176.83     20.76 o
  -4   9  11       83.88       65.86     13.46 o
  -3   9  11      251.96      213.17     21.14 o
  -2   9  11      649.66      659.74     25.08 o
  -1   9  11       58.07       53.06      5.88 o
   0   9  11      273.58      286.53     12.72 o
   1   9  11       61.93       51.90      6.29 o
   2   9  11      622.97      642.60     68.50 o
   3   9  11      252.21      273.45     29.86 o
   5   9  11      186.26      189.91     22.55 o
  -5  10  11      252.20      235.88     24.38 o
  -4  10  11      500.56      558.15     35.55 o
  -3  10  11       96.51      106.31     16.49 o
  -2  10  11      469.20      461.89     20.79 o
  -1  10  11      102.69      118.56     11.28 o
   0  10  11      154.40      154.15      8.46 o
   1  10  11      109.69      136.74     11.40 o
   2  10  11      473.09      459.93     31.89 o
   3  10  11       95.20       94.77     16.61 o
   4  10  11      499.32      496.56     35.05 o
   5  10  11      248.04      248.34     26.62 o
  -4  11  11      201.74      246.93     24.71 o
  -3  11  11      348.76      370.40     28.57 o
  -2  11  11       93.97      114.74     17.11 o
  -1  11  11       39.90       36.67      5.81 o
   0  11  11        1.97       -1.04      2.83 o
   1  11  11       41.02       58.52     11.13 o
   2  11  11       95.19       76.91     16.20 o
   3  11  11      357.96      383.23     30.36 o
   4  11  11      207.82      230.40     25.17 o
  -4  12  11       95.16       92.90     17.40 o
  -3  12  11      117.06      122.47     18.69 o
  -2  12  11       77.20       54.07     13.58 o
  -1  12  11       30.63       44.01      8.22 o
   0  12  11       22.33       16.61      5.86 o
   1  12  11       28.45       36.30     11.17 o
   2  12  11       72.27       81.31     16.53 o
   3  12  11      115.22      108.10     18.69 o
   4  12  11      100.48       96.76     18.81 o
  -3  13  11       41.31       45.72     13.66 o
  -2  13  11      202.10      227.20     24.38 o
  -1  13  11       24.98       17.53     10.01 o
   0  13  11       81.45       84.07     33.49 o
   1  13  11       23.50       30.40     11.59 o
   2  13  11      199.48      216.20     24.67 o
   3  13  11       37.95       39.04     12.87 o
  -1  14  11       97.64      127.45     19.68 o
   0  14  11      450.73      475.76     34.05 o
   1  14  11       97.16       71.14     16.07 o
   1   0  12        4.15        8.39      5.48 o
   2   0  12     1888.17     1878.44     73.76 o
   3   0  12      313.65      355.78     15.69 o
   4   0  12      264.20      277.30     16.37 o
   5   0  12       66.29       60.26      9.70 o
   6   0  12      216.06      208.09     15.58 o
   7   0  12       91.53       83.80     11.47 o
  -6   1  12       53.42       54.10      9.87 o
  -5   1  12       11.35       10.30      6.24 o
  -4   1  12       27.66       20.79      4.39 o
  -3   1  12       56.86       46.28      7.82 o
  -2   1  12     1029.32      908.30     32.23 o
  -1   1  12      461.63      396.21     19.77 o
   0   1  12     2211.24     2168.99     60.40 o
   1   1  12      432.01      354.03     28.53 o
   2   1  12     1043.22      942.73     68.56 o
   3   1  12       61.70       60.30      6.30 o
   4   1  12       31.14       23.09      4.36 o
   5   1  12       11.91        7.33      4.13 o
   6   1  12       54.46       63.07     13.79 o
  -6   2  12      108.10       97.86     12.08 o
  -5   2  12      572.16      543.11     24.93 o
  -4   2  12      436.07      397.96     24.87 o
  -3   2  12      366.29      358.70     17.72 o
  -2   2  12      859.34      825.75     29.78 o
  -1   2  12     1255.74     1237.05     39.50 o
   0   2  12     1826.24     1800.92     51.94 o
   1   2  12     1274.94     1300.60     60.30 o
   2   2  12      867.19      878.50     46.43 o
   3   2  12      359.79      372.74     14.47 o
   4   2  12      439.34      454.73     16.38 o
   5   2  12      562.88      557.77     19.18 o
   6   2  12      114.48      100.89     13.19 o
  -6   3  12      320.21      344.54     20.25 o
  -5   3  12       22.41       34.30     10.17 o
  -4   3  12      121.15       98.47     14.45 o
  -3   3  12      121.73       99.30      9.84 o
  -2   3  12      434.69      425.67     28.32 o
  -1   3  12      563.30      539.08     22.49 o
   0   3  12     2952.58     2909.35     74.99 o
   1   3  12      566.40      539.89     22.97 o
   2   3  12      431.83      415.83     29.69 o
   3   3  12      116.90       99.81      9.55 o
   4   3  12      116.65      112.70     10.76 o
   5   3  12       24.17        9.43      4.66 o
   6   3  12      313.93      346.52     20.06 o
  -6   4  12       46.75       41.18      9.91 o
  -5   4  12      352.75      363.09     26.66 o
  -4   4  12      430.32      352.17     25.13 o
  -3   4  12      220.85      223.36     13.40 o
  -2   4  12      113.13      120.61     10.45 o
  -1   4  12       63.29       54.86      7.94 o
   0   4  12       15.22        9.29      4.40 o
   1   4  12       71.63       79.97      9.40 o
   2   4  12      119.18      111.13     16.36 o
   3   4  12      233.43      246.30     22.38 o
   4   4  12      405.67      365.62     18.27 o
   5   4  12      346.33      385.45     22.82 o
   6   4  12       50.64       48.46     13.54 o
  -6   5  12       11.80       18.85      9.93 o
  -5   5  12      310.77      273.22     23.80 o
  -4   5  12      260.69      259.51     21.60 o
  -3   5  12      195.58      185.20     12.48 o
  -2   5  12       98.08       93.32     17.38 o
  -1   5  12       38.24       47.00      7.47 o
   0   5  12       81.85       84.49      9.43 o
   1   5  12       38.25       35.57      6.84 o
   2   5  12       99.98      106.62      9.88 o
   3   5  12      195.46      169.40     13.29 o
   4   5  12      257.73      271.80     16.18 o
   5   5  12      314.03      299.61     17.37 o
   6   5  12       11.56       26.91     11.38 o
  -6   6  12       74.09       71.68     15.95 o
  -5   6  12      517.16      558.61     35.01 o
  -4   6  12      103.01       91.95     14.58 o
  -3   6  12      554.09      576.24     38.60 o
  -2   6  12      421.68      448.73     19.71 o
  -1   6  12      913.77      904.66     31.49 o
   0   6  12     1039.00     1103.50     38.14 o
   1   6  12      910.99      973.12     32.59 o
   2   6  12      414.67      429.68     17.65 o
   3   6  12      529.16      531.07     23.94 o
   4   6  12      101.90      117.78     11.78 o
   5   6  12      517.12      540.04     24.40 o
   6   6  12       74.19       75.62     15.61 o
  -6   7  12        4.89       -0.12      9.09 o
  -5   7  12       12.55        0.71      6.35 o
  -4   7  12      362.36      341.28     25.96 o
  -3   7  12      443.24      481.28     29.86 o
  -2   7  12      334.29      321.92     28.07 o
  -1   7  12      711.97      689.91     35.76 o
   0   7  12       94.34      113.19     18.19 o
   1   7  12      726.84      740.37     27.34 o
   2   7  12      335.95      329.57     25.17 o
   3   7  12      423.53      413.90     20.42 o
   4   7  12      367.15      361.48     24.90 o
   5   7  12       12.63       19.48     10.80 o
   6   7  12        5.46        3.41      8.97 o
  -5   8  12      397.32      419.40     30.73 o
  -4   8  12      170.18      153.99     19.02 o
  -3   8  12      537.52      539.71     33.31 o
  -2   8  12       68.34       51.16     10.86 o
  -1   8  12      580.75      612.14     24.59 o
   0   8  12       54.09       47.52      7.96 o
   1   8  12      570.78      600.72     19.81 o
   2   8  12       67.15       45.28      7.85 o
   3   8  12      547.12      510.73     23.35 o
   4   8  12      173.59      173.30     20.60 o
   5   8  12      392.92      399.76     31.27 o
  -5   9  12       13.59       28.99     10.55 o
  -4   9  12       30.40       25.96      9.84 o
  -3   9  12       51.28       49.71     11.92 o
  -2   9  12      444.50      480.07     45.76 o
  -1   9  12      320.91      330.21     17.68 o
   0   9  12      382.44      372.08     15.00 o
   1   9  12      323.52      349.69     14.68 o
   2   9  12      437.80      467.88     22.27 o
   3   9  12       47.61       34.01     10.67 o
   4   9  12       31.27       14.49      8.35 o
   5   9  12       13.63       12.67      9.84 o
  -4  10  12      132.69      112.05     17.65 o
  -3  10  12      270.69      243.07     23.67 o
  -2  10  12      196.59      189.62     13.96 o
  -1  10  12      146.90      145.29     12.63 o
   0  10  12      216.22      242.75     12.55 o
   1  10  12      134.84      150.20     12.86 o
   2  10  12      184.04      170.06     21.01 o
   3  10  12      270.07      273.30     26.33 o
   4  10  12      123.12      134.14     19.85 o
  -4  11  12      157.93      167.86     21.72 o
  -3  11  12      208.31      205.03     22.59 o
  -2  11  12      102.12      115.74     17.69 o
  -1  11  12      249.52      254.24     16.30 o
   0  11  12       45.73       42.04     17.40 o
   1  11  12      243.07      236.67     24.29 o
   2  11  12      103.74       95.85     17.48 o
   3  11  12      210.80      217.94     24.50 o
   4  11  12      156.33      186.13     23.38 o
  -3  12  12      213.10      223.67     24.34 o
  -2  12  12       44.78       31.69     10.67 o
  -1  12  12      172.62      187.42     26.58 o
   0  12  12       16.91       14.78      6.57 o
   1  12  12      167.01      142.78     20.43 o
   2  12  12       44.61       43.23     13.00 o
   3  12  12      208.85      238.50     26.16 o
  -2  13  12       15.65        9.34      8.55 o
  -1  13  12       88.82      103.28     17.69 o
   0  13  12       15.77       23.38     11.05 o
   1  13  12       87.03       69.60     15.99 o
   2  13  12       16.42       18.48     10.13 o
   0  14  12      132.23      190.58     23.09 o
   1   0  13      542.54      539.67     32.85 o
   2   0  13      430.10      362.10     27.98 o
   3   0  13      732.42      664.04     24.70 o
   4   0  13       39.85       44.30      7.01 o
   5   0  13       37.88       39.51     15.97 o
   6   0  13       40.77       58.16     10.67 o
  -6   1  13      185.25      215.38     16.69 o
  -5   1  13        6.39        0.92      5.85 o
  -4   1  13       47.56       33.24      4.66 o
  -3   1  13      221.19      212.37     14.97 o
  -2   1  13      692.08      745.25     28.97 o
  -1   1  13      215.04      234.69     15.73 o
   0   1  13      211.73      206.74     15.16 o
   1   1  13      218.94      192.65     23.30 o
   2   1  13      685.30      674.61     28.65 o
   3   1  13      210.27      189.44     12.39 o
   4   1  13       48.77       46.60      5.76 o
   5   1  13        8.18       14.97      6.93 o
   6   1  13      186.71      185.38     15.91 o
  -6   2  13       74.47       76.37     11.76 o
  -5   2  13      455.22      431.84     28.74 o
  -4   2  13      247.30      200.58     20.10 o
  -3   2  13     1115.46     1062.46     35.72 o
  -2   2  13        8.05       17.91      5.52 o
  -1   2  13      380.02      352.73     35.49 o
   0   2  13      146.22      124.77     27.04 o
   2   2  13        9.42       24.38      9.84 o
   3   2  13     1113.34     1036.11     28.50 o
   4   2  13      246.76      216.57     11.85 o
   5   2  13      452.28      446.35     27.41 o
   6   2  13       71.46       88.82     12.20 o
  -6   3  13        0.85       -2.42      6.36 o
  -5   3  13       36.21       33.31     11.34 o
  -4   3  13       27.12       19.56      8.39 o
  -3   3  13      384.37      416.06     36.73 o
  -2   3  13      221.74      219.97     34.26 o
  -1   3  13     2012.67     1997.07     64.12 o
   0   3  13     2075.22     2199.61     84.03 o
   1   3  13     1999.69     1978.79     57.04 o
   2   3  13      216.94      169.94     21.10 o
   3   3  13      376.48      379.29     18.57 o
   4   3  13       25.80       26.32      6.39 o
   5   3  13       36.02       34.56      7.85 o
   6   3  13        1.07        1.29      8.60 o
  -6   4  13       25.83       24.45      8.90 o
  -5   4  13      409.53      439.87     30.73 o
  -4   4  13      140.55      133.85     16.94 o
  -3   4  13      711.68      631.66     55.01 o
  -2   4  13      627.93      666.23     41.18 o
  -1   4  13      702.74      740.94     39.60 o
   0   4  13      260.65      250.47     25.23 o
   1   4  13      712.59      767.57     29.31 o
   2   4  13      597.64      674.97     40.24 o
   3   4  13      738.99      686.21     26.16 o
   4   4  13      131.49      155.17     28.41 o
   5   4  13      414.60      444.49     21.60 o
   6   4  13       29.29       28.82     12.71 o
  -6   5  13       37.97       45.39     13.87 o
  -5   5  13       96.66      101.46     16.86 o
  -4   5  13       71.95       67.82     13.25 o
  -3   5  13      136.20      139.99     11.67 o
  -2   5  13      277.86      306.30     16.47 o
  -1   5  13      467.26      412.68     24.15 o
   0   5  13     2066.26     2077.48     90.66 o
   1   5  13      465.66      464.40     36.38 o
   2   5  13      290.14      265.75     30.52 o
   3   5  13      129.99      140.29     11.94 o
   4   5  13       70.10       81.45     10.38 o
   5   5  13      101.21       96.89     11.11 o
   6   5  13       36.34       14.00     10.55 o
  -6   6  13       80.26       76.12     16.24 o
  -5   6  13      165.23      161.71     20.27 o
  -4   6  13      145.42      174.80     19.60 o
  -3   6  13       62.03       65.99     12.92 o
  -2   6  13      142.85      133.27     11.57 o
  -1   6  13      352.73      361.26     18.49 o
   0   6  13     1495.16     1565.84     47.22 o
   1   6  13      349.84      358.77     18.85 o
   2   6  13      133.46      137.01      9.57 o
   3   6  13       58.72       66.12      9.32 o
   4   6  13      148.11      142.41     23.86 o
   5   6  13      164.32      173.09     21.93 o
   6   6  13       90.02       92.61     17.53 o
  -5   7  13       45.85       41.57     11.63 o
  -4   7  13      193.48      174.55     20.06 o
  -3   7  13      173.21      140.49     17.94 o
  -2   7  13      140.49      121.71     11.40 o
  -1   7  13     1215.87     1289.47     40.57 o
   0   7  13       27.14       28.70     12.77 o
   1   7  13     1196.46     1231.49     40.64 o
   2   7  13      141.66      116.37      9.14 o
   3   7  13      167.23      164.88     13.43 o
   4   7  13      198.02      204.16     23.17 o
   5   7  13       42.66       45.81     13.87 o
  -5   8  13      314.21      325.55     27.28 o
  -4   8  13      102.88      114.74     17.40 o
  -3   8  13      510.00      575.80     35.30 o
  -2   8  13      522.57      522.90     23.07 o
  -1   8  13      173.61      214.67     14.86 o
   0   8  13      128.34      154.01     17.65 o
   1   8  13      178.89      178.17     11.03 o
   2   8  13      531.04      562.91     24.41 o
   3   8  13      524.00      521.89     35.71 o
   4   8  13      100.45       70.02     15.03 o
   5   8  13      298.55      312.92     29.24 o
  -5   9  13       11.55       26.29     10.47 o
  -4   9  13       76.44       69.85     14.54 o
  -3   9  13       75.52       49.88     13.21 o
  -2   9  13      190.82      209.41     22.86 o
  -1   9  13      144.42      155.20     13.09 o
   0   9  13       26.96       24.72      6.58 o
   1   9  13      143.23      139.71     10.35 o
   2   9  13      192.94      226.46     23.84 o
   3   9  13       75.74       85.34     16.69 o
   4   9  13       77.47       53.12     13.12 o
   5   9  13        9.99       13.54     10.96 o
  -4  10  13      140.32      157.15     20.93 o
  -3  10  13      192.22      222.06     23.55 o
  -2  10  13      281.57      370.06     28.20 o
  -1  10  13        0.47        3.83      4.68 o
   0  10  13      476.84      460.29     22.46 o
   1  10  13        0.28        4.12      5.07 o
   2  10  13      291.74      297.68     28.28 o
   3  10  13      200.57      186.05     22.72 o
   4  10  13      132.68      113.96     19.44 o
  -3  11  13       80.51      114.95     18.36 o
  -2  11  13      420.98      464.83     33.72 o
  -1  11  13       40.36       31.21      7.56 o
   0  11  13      244.01      277.33     18.02 o
   1  11  13       37.87       41.36     12.50 o
   2  11  13      415.01      473.64     35.18 o
   3  11  13       76.18       68.02     15.66 o
  -3  12  13      258.19      282.36     27.99 o
  -2  12  13      133.75       97.68     18.19 o
  -1  12  13      146.62      130.50     13.51 o
   0  12  13       94.34       92.08     11.91 o
   1  12  13      145.22      109.59     18.44 o
   2  12  13      139.20      172.22     22.55 o
   3  12  13      251.23      285.18     29.03 o
  -1  13  13      322.27      323.01     28.49 o
   0  13  13      286.16      329.86     28.65 o
   1  13  13      328.93      362.42     31.19 o
   1   0  14      208.51      247.80     23.34 o
   2   0  14      564.21      533.57     35.45 o
   3   0  14        4.72        7.11      4.71 o
   4   0  14       62.87       52.46      6.17 o
   5   0  14      164.16      129.64     25.89 o
   6   0  14        6.45        3.41      6.73 o
  -6   1  14      628.08      669.06     30.36 o
  -5   1  14       52.05       60.23     11.14 o
  -4   1  14     1116.12     1066.66     29.14 o
  -3   1  14      222.49      196.12     15.36 o
  -2   1  14      605.64      550.68     25.44 o
  -1   1  14      213.46      159.92     18.63 o
   0   1  14      153.50      137.38     21.30 o
   1   1  14      212.65      213.58     25.08 o
   2   1  14      624.80      562.49     26.30 o
   3   1  14      212.92      190.92     16.01 o
   4   1  14     1116.65     1066.03     26.45 o
   5   1  14       50.61       54.48     10.66 o
   6   1  14      631.05      641.51     29.67 o
  -6   2  14       14.73       15.99      8.64 o
  -5   2  14       58.06       40.63      9.56 o
  -4   2  14      153.48      153.99     19.23 o
  -3   2  14      217.70      229.53     15.86 o
  -2   2  14       22.63       18.74      6.87 o
  -1   2  14       73.78       71.79     10.36 o
   0   2  14      663.29      656.38     28.14 o
   1   2  14       82.38       63.41     14.74 o
   2   2  14       25.49       15.61      9.43 o
   3   2  14      215.70      199.01     16.11 o
   4   2  14      150.86      145.27     10.43 o
   5   2  14       55.47       60.13     11.06 o
   6   2  14       12.99       18.92     10.49 o
  -6   3  14       53.39       58.35     11.99 o
  -5   3  14      139.48      133.11     14.75 o
  -4   3  14      385.44      415.21     29.15 o
  -3   3  14      137.99      150.29     13.06 o
  -2   3  14     1020.84      977.22     35.03 o
  -1   3  14      341.15      334.97     18.71 o
   0   3  14       10.67        6.51      4.92 o
   1   3  14      335.63      295.02     28.20 o
   2   3  14     1012.21     1003.22     53.57 o
   3   3  14      143.56      145.43     12.23 o
   4   3  14      385.31      403.82     20.16 o
   5   3  14      148.96      155.36     13.33 o
   6   3  14       51.02       75.42     16.74 o
  -6   4  14       78.64       74.32     13.08 o
  -5   4  14      180.38      174.80     21.14 o
  -4   4  14       30.37       19.85      8.64 o
  -3   4  14      142.57      134.10     12.17 o
  -2   4  14     1451.44     1481.07    123.01 o
  -1   4  14      204.84      196.94     14.91 o
   0   4  14      537.92      478.61     22.90 o
   1   4  14      207.44      210.53     15.64 o
   2   4  14     1450.88     1433.41     68.11 o
   3   4  14      137.17      120.89     11.63 o
   4   4  14       34.17       31.61      7.52 o
   5   4  14      180.46      193.95     14.85 o
   6   4  14       80.95       86.01     18.40 o
  -5   5  14      109.11       62.75     14.45 o
  -4   5  14      493.67      537.72     34.22 o
  -3   5  14      307.52      326.99     31.81 o
  -2   5  14      267.17      273.88     18.56 o
  -1   5  14      669.36      734.47     31.77 o
   0   5  14        1.55        0.55      3.95 o
   1   5  14      711.90      868.22     32.03 o
   2   5  14      282.57      264.81     16.17 o
   3   5  14      311.15      281.80     24.92 o
   4   5  14      489.18      503.54     45.43 o
   5   5  14      104.53      107.35     18.36 o
  -5   6  14      220.87      230.57     23.92 o
  -4   6  14       53.41       53.41     12.25 o
  -3   6  14      265.38      274.80     23.34 o
  -2   6  14      267.40      259.88     16.38 o
  -1   6  14      239.99      252.81     16.66 o
   0   6  14      775.19      824.87     67.28 o
   1   6  14      233.96      244.44     22.72 o
   2   6  14      271.79      282.98     16.84 o
   3   6  14      256.69      250.32     19.48 o
   4   6  14       51.06       37.75     12.83 o
   5   6  14      224.31      240.20     26.00 o
  -5   7  14      406.70      439.50     32.64 o
  -4   7  14      135.84      143.57     19.02 o
  -3   7  14      503.45      528.83     34.18 o
  -2   7  14       14.42       10.92      6.13 o
  -1   7  14      120.36      117.82     12.13 o
   0   7  14       21.44       29.70      7.29 o
   1   7  14      117.32      136.18     13.12 o
   2   7  14       15.98        3.09      6.73 o
   3   7  14      490.64      504.87     35.71 o
   4   7  14      139.50      161.22     21.93 o
   5   7  14      397.10      408.27     33.39 o
  -5   8  14       53.58       73.01     16.11 o
  -4   8  14      112.17       72.97     15.37 o
  -3   8  14       39.66       34.22     10.80 o
  -2   8  14       81.24       81.91     15.12 o
  -1   8  14      280.27      302.46     17.73 o
   0   8  14        0.95       -3.50      4.17 o
   1   8  14      276.70      297.50     14.20 o
   2   8  14       77.60       66.86     15.53 o
   3   8  14       39.97       42.98     13.79 o
   4   8  14      118.02      111.13     18.81 o
   5   8  14       56.03       67.57     16.40 o
  -4   9  14        5.95       13.70      9.18 o
  -3   9  14      263.82      234.10     23.96 o
  -2   9  14      409.35      382.70     20.26 o
  -1   9  14      414.47      434.22     22.10 o
   0   9  14      140.17      183.62     14.96 o
   1   9  14      426.60      462.95     22.90 o
   2   9  14      405.55      415.87     32.43 o
   3   9  14      256.94      208.85     24.42 o
   4   9  14        5.11        8.89      7.60 o
  -4  10  14       78.44       75.04     16.90 o
  -3  10  14      140.91      112.67     18.56 o
  -2  10  14      566.05      620.90     39.04 o
  -1  10  14      286.60      289.34     18.26 o
   0  10  14      256.62      248.23     39.31 o
   1  10  14      288.08      341.20     28.32 o
   2  10  14      566.51      543.45     38.25 o
   3  10  14      138.13      103.49     18.73 o
   4  10  14       79.90       68.73     16.11 o
  -3  11  14       67.56       99.63     18.52 o
  -2  11  14      210.02      224.84     24.59 o
  -1  11  14      530.66      556.01     25.72 o
   0  11  14       54.41       62.97     10.63 o
   1  11  14      527.78      519.24     37.13 o
   2  11  14      214.47      240.16     26.33 o
   3  11  14       69.78      112.54     20.18 o
  -2  12  14      120.77      114.99     20.22 o
  -1  12  14       65.94       83.14     16.61 o
   0  12  14        0.09        4.53      7.97 o
   1  12  14       62.74       77.29     16.69 o
   2  12  14      118.23      128.03     21.30 o
   1   0  15     1976.39     1935.60     72.26 o
   2   0  15       44.10       56.40      8.41 o
   3   0  15     1115.31     1089.23     33.81 o
   4   0  15       16.45        8.60      4.78 o
   5   0  15       94.72       88.94     13.41 o
   6   0  15        0.82        0.27      7.59 o
  -6   1  15       16.00       20.57      9.07 o
  -5   1  15      264.74      225.80     19.04 o
  -4   1  15       55.92       52.43     14.64 o
  -3   1  15      464.99      425.68     19.38 o
  -2   1  15      130.40      128.49     26.27 o
  -1   1  15     1009.28      949.85     37.14 o
   0   1  15      238.41      197.76     25.54 o
   1   1  15     1014.96     1020.66     57.02 o
   2   1  15      126.28       87.17     18.23 o
   3   1  15      454.18      424.03     20.24 o
   4   1  15       58.93       73.65     13.84 o
   5   1  15      259.97      290.70     20.41 o
   6   1  15       16.70       26.18      9.46 o
  -6   2  15       30.59       30.90     12.67 o
  -5   2  15      219.91      253.28     20.70 o
  -4   2  15       69.14       81.00     12.19 o
  -3   2  15      314.97      289.86     18.46 o
  -2   2  15      134.34      123.48     13.29 o
  -1   2  15      371.32      358.82     20.75 o
   0   2  15        4.31        5.23      4.91 o
   1   2  15      360.30      392.82     32.52 o
   2   2  15      153.02      134.51     21.35 o
   3   2  15      315.37      290.67     17.05 o
   4   2  15       65.23       59.25      9.24 o
   5   2  15      223.62      208.85     18.04 o
   6   2  15       32.10       40.57     15.53 o
  -5   3  15       18.44       13.41      7.93 o
  -4   3  15      122.61      112.13     17.61 o
  -3   3  15        0.71        1.00      4.15 o
  -2   3  15       70.44       87.39     11.22 o
  -1   3  15      247.44      269.15     17.85 o
   0   3  15      200.69      197.33     16.51 o
   1   3  15      238.45      278.53     28.61 o
   2   3  15       64.23       77.66     17.03 o
   3   3  15        0.80        3.48      4.42 o
   4   3  15      121.31      129.35     12.46 o
   5   3  15       18.65       19.81     11.17 o
  -5   4  15      175.68      192.69     23.38 o
  -4   4  15      457.44      452.00     32.06 o
  -3   4  15       84.77       92.18     11.10 o
  -2   4  15       97.37       96.46     17.34 o
  -1   4  15       63.56       69.74     10.45 o
   0   4  15      388.37      368.63     20.60 o
   1   4  15       63.26       49.59      9.66 o
   2   4  15       96.65       85.88     16.94 o
   3   4  15       84.46       65.74      9.52 o
   4   4  15      454.71      444.36     22.19 o
   5   4  15      176.51      168.65     23.30 o
  -5   5  15      114.36       97.76     18.11 o
  -4   5  15       31.35       45.39     12.54 o
  -3   5  15      142.55      144.94     32.04 o
  -2   5  15      257.82      245.92     22.67 o
  -1   5  15      509.70      576.65     25.72 o
   0   5  15       82.78       89.59     18.98 o
   1   5  15      493.23      515.33     33.37 o
   2   5  15      258.88      237.01     25.66 o
   3   5  15      149.93      138.11     18.98 o
   4   5  15       33.26       33.03     10.40 o
   5   5  15      117.41      118.27     19.85 o
  -5   6  15       26.54       14.95      8.35 o
  -4   6  15      206.22      189.87     22.05 o
  -3   6  15      187.94      222.51     22.92 o
  -2   6  15      296.77      273.51     24.23 o
  -1   6  15      697.77      721.79     29.63 o
   0   6  15      449.13      462.73     23.30 o
   1   6  15      662.83      659.06     40.08 o
   2   6  15      292.04      292.88     17.57 o
   3   6  15      187.09      176.04     23.13 o
   4   6  15      211.64      191.49     23.92 o
   5   6  15       25.33       31.27     13.54 o
  -4   7  15      358.24      374.22     30.36 o
  -3   7  15      193.61      201.79     22.47 o
  -2   7  15       91.60       82.93     10.91 o
  -1   7  15       96.21       92.68     12.46 o
   0   7  15      277.24      289.55     18.48 o
   1   7  15       96.66       97.13     12.13 o
   2   7  15       88.46       88.87     17.44 o
   3   7  15      203.00      219.77     25.08 o
   4   7  15      357.36      449.80     33.76 o
  -4   8  15        9.52       14.24      8.51 o
  -3   8  15       84.88       81.19     15.82 o
  -2   8  15      260.91      299.72     18.29 o
  -1   8  15       89.92      115.61     15.64 o
   0   8  15      842.41      898.97     34.84 o
   1   8  15       87.67       88.29     12.04 o
   2   8  15      265.49      305.94     29.49 o
   3   8  15       86.74       77.70     16.65 o
   4   8  15       11.23        2.53      6.81 o
  -4   9  15      632.64      577.58     40.62 o
  -3   9  15       18.90        9.76      7.81 o
  -2   9  15      449.62      410.43     31.73 o
  -1   9  15       49.28       43.33      9.37 o
   0   9  15       97.57       86.85     11.82 o
   1   9  15       49.07       52.70     14.74 o
   2   9  15      434.69      445.11     34.05 o
   3   9  15       18.55       17.98      9.93 o
   4   9  15      618.65      710.69     44.77 o
  -3  10  15      322.63      374.05     31.06 o
  -2  10  15       93.62      128.91     19.39 o
  -1  10  15      145.39      179.34     15.65 o
   0  10  15       65.18       65.47     10.61 o
   1  10  15      142.81      144.44     21.43 o
   2  10  15       90.28       68.77     16.40 o
   3  10  15      319.77      379.49     32.23 o
  -2  11  15       86.11       70.81     16.03 o
  -1  11  15       78.25       69.44     11.48 o
   0  11  15       27.06       20.82      7.66 o
   1  11  15       78.01       70.85     16.45 o
   2  11  15       90.10      112.00     19.89 o
  -1  12  15       34.90       23.01     10.30 o
   0  12  15       33.96       31.15     12.62 o
   1  12  15       35.75       38.12     13.41 o
   0   0  16     1933.24     1842.72     87.63 o
   1   0  16      447.49      431.95     88.73 o
   2   0  16      626.06      615.54     24.86 o
   3   0  16       24.66       13.85      6.31 o
   4   0  16       53.62       76.28     13.09 o
   5   0  16        4.26        6.81      7.72 o
  -5   1  16      209.86      247.07     20.35 o
  -4   1  16      150.53      176.77     17.82 o
  -3   1  16        9.50       10.33      5.63 o
  -2   1  16      146.39      136.50     14.74 o
  -1   1  16      153.39      153.11     15.64 o
   0   1  16       14.39        7.93      9.84 o
   1   1  16      153.90      119.40     22.84 o
   2   1  16      143.74      121.14     21.89 o
   3   1  16       10.26        8.32      5.54 o
   4   1  16      153.66      161.49     13.14 o
   5   1  16      209.02      194.04     18.51 o
  -5   2  16       31.39       37.54     10.73 o
  -4   2  16      268.74      254.41     20.18 o
  -3   2  16       78.24       89.51     12.29 o
  -2   2  16      374.85      401.10     22.73 o
  -1   2  16      458.40      450.53     27.53 o
   0   2  16     1776.93     1743.22     82.19 o
   1   2  16      453.77      525.88     39.16 o
   2   2  16      379.91      389.00     33.51 o
   3   2  16       74.53       80.45     10.47 o
   4   2  16      280.16      283.01     17.69 o
   5   2  16       30.72       28.24     13.33 o
  -5   3  16      112.99      135.75     16.59 o
  -4   3  16       78.33       55.73     13.87 o
  -3   3  16      180.52      212.86     16.78 o
  -2   3  16      200.91      224.69     17.51 o
  -1   3  16      181.03      185.75     16.38 o
   0   3  16      706.19      738.82     32.03 o
   1   3  16      177.85      173.42     24.21 o
   2   3  16      195.91      226.67     26.95 o
   3   3  16      179.33      190.06     14.68 o
   4   3  16       80.14       73.10     10.42 o
   5   3  16      115.00      136.96     22.30 o
  -5   4  16      341.83      320.85     30.77 o
  -4   4  16      263.25      251.08     25.66 o
  -3   4  16       50.74       39.83      8.80 o
  -2   4  16       26.52       26.11      7.74 o
  -1   4  16       40.62       50.62      9.64 o
   0   4  16        1.22        2.05      5.11 o
   1   4  16       39.63       59.05     15.08 o
   2   4  16       30.01       15.78      9.59 o
   3   4  16       51.46       54.98      8.98 o
   4   4  16      249.31      231.07     17.75 o
   5   4  16      337.75      391.91     33.68 o
  -5   5  16       11.40       10.63      8.68 o
  -4   5  16      150.78      129.78     20.14 o
  -3   5  16       87.27       84.97     16.53 o
  -2   5  16      488.42      511.19     24.79 o
  -1   5  16       94.70       95.43     15.51 o
   0   5  16       64.20       66.11     13.33 o
   1   5  16       97.17      101.87     12.80 o
   2   5  16      492.08      442.53     35.59 o
   3   5  16       78.95       71.10     16.20 o
   4   5  16      149.92      168.23     23.88 o
   5   5  16       10.97       14.08     11.50 o
  -4   6  16       17.59       27.87     10.92 o
  -3   6  16      176.21      151.00     20.47 o
  -2   6  16      259.02      268.68     27.47 o
  -1   6  16      419.93      402.16     24.90 o
   0   6  16      262.09      256.76     18.56 o
   1   6  16      430.39      415.30     27.26 o
   2   6  16      260.01      249.88     27.58 o
   3   6  16      169.45      163.08     22.97 o
   4   6  16       19.06        8.18      9.93 o
  -4   7  16       57.61       80.40     17.03 o
  -3   7  16       39.44       45.23     12.79 o
  -2   7  16      141.61      170.50     15.15 o
  -1   7  16       32.72       27.31      7.74 o
   0   7  16       10.99        7.03      5.51 o
   1   7  16       33.29       23.13      8.19 o
   2   7  16      146.36      148.38     22.55 o
   3   7  16       36.63       45.43     13.83 o
   4   7  16       57.69       40.49     14.08 o
  -4   8  16       91.09      107.98     19.68 o
  -3   8  16      175.55      172.80     22.51 o
  -2   8  16      210.47      216.69     17.06 o
  -1   8  16      597.30      681.22     30.58 o
   0   8  16       36.19       39.15      9.95 o
   1   8  16      627.86      753.81     32.10 o
   2   8  16      202.46      221.02     26.62 o
   3   8  16      185.92      223.09     26.62 o
   4   8  16       95.64      112.34     20.85 o
  -3   9  16      118.64      105.57     19.06 o
  -2   9  16       15.19       17.40      9.59 o
  -1   9  16      208.21      185.69     16.33 o
   0   9  16       41.31       26.76      8.04 o
   1   9  16      205.04      233.10     26.41 o
   2   9  16       13.74        4.24      8.80 o
   3   9  16      115.10      151.95     23.38 o
  -2  10  16      206.25      263.46     27.58 o
  -1  10  16       56.86       69.04     11.20 o
   0  10  16      345.53      402.52     23.09 o
   1  10  16       59.82       60.51     15.82 o
   2  10  16      210.73      205.73     26.41 o
  -1  11  16      142.87      165.12     15.93 o
   0  11  16       37.88       37.00     13.46 o
   1  11  16      140.11      103.37     19.98 o
   1   0  17       27.22       21.04      8.43 o
   2   0  17       12.12       13.77      7.86 o
   3   0  17      194.94      169.01     14.87 o
   4   0  17      192.53      223.12     20.00 o
   5   0  17        7.10        3.59     12.35 o
  -5   1  17      120.67      108.64     15.94 o
  -4   1  17        8.46        8.48      7.41 o
  -3   1  17      109.14      118.63     12.79 o
  -2   1  17      194.14      179.51     14.73 o
  -1   1  17      217.93      213.67     28.41 o
   0   1  17      163.12      161.76     25.79 o
   1   1  17      222.78      271.18     31.60 o
   2   1  17      196.71      175.59     36.28 o
   3   1  17      104.16      123.54     17.18 o
   4   1  17        8.42       -2.88      6.70 o
   5   1  17      115.61      133.58     16.93 o
  -5   2  17      187.51      223.15     20.59 o
  -4   2  17       99.13       89.84     14.17 o
  -3   2  17      198.07      176.74     16.72 o
  -2   2  17      205.10      220.91     18.42 o
  -1   2  17      132.28      146.38     28.36 o
   0   2  17        0.04        4.19      8.97 o
   1   2  17      137.25      134.30     23.67 o
   2   2  17      204.32      134.18     23.84 o
   3   2  17      196.73      173.76     14.74 o
   4   2  17       98.34      106.88     17.94 o
   5   2  17      187.14      170.48     25.66 o
  -5   3  17       31.95       51.66     12.54 o
  -4   3  17      114.21       92.15     18.19 o
  -3   3  17      422.33      419.53     23.83 o
  -2   3  17      196.56      193.47     17.41 o
  -1   3  17     1062.95     1112.57     42.55 o
   0   3  17      194.79      164.94     16.52 o
   1   3  17     1058.23     1143.42     62.87 o
   2   3  17      195.06      229.36     28.32 o
   3   3  17      432.22      444.31     36.36 o
   4   3  17      121.66      141.49     23.75 o
   5   3  17       30.69       23.75     14.04 o
  -4   4  17       50.97       60.13     15.20 o
  -3   4  17      204.76      210.47     24.42 o
  -2   4  17       94.82       95.96     12.91 o
  -1   4  17       97.28      118.51     14.24 o
   0   4  17      299.34      284.49     31.85 o
   1   4  17       94.06       75.62     18.40 o
   2   4  17       90.04       82.68     18.81 o
   3   4  17      204.57      193.36     25.75 o
   4   4  17       49.45       59.80     17.19 o
  -4   5  17      232.97      209.56     25.25 o
  -3   5  17      111.74       84.35     17.28 o
  -2   5  17      385.85      469.63     24.97 o
  -1   5  17      375.10      480.78     25.33 o
   0   5  17      458.00      502.59     26.30 o
   2   5  17      387.74      453.33     36.96 o
   3   5  17      114.43      136.26     22.05 o
   4   5  17      234.82      249.80     28.61 o
  -4   6  17      118.84      134.06     21.39 o
  -3   6  17       45.40       52.16     14.12 o
  -2   6  17      277.80      306.22     28.61 o
  -1   6  17      170.80      184.49     20.37 o
   0   6  17      137.25      140.23     15.17 o
   1   6  17      169.78      129.79     15.14 o
   2   6  17      276.65      238.58     27.82 o
   3   6  17       45.60       20.81     11.50 o
   4   6  17      121.16      103.82     19.98 o
  -3   7  17       76.07       75.38     16.32 o
  -2   7  17       48.94       59.87     10.80 o
  -1   7  17      114.91      106.28     13.73 o
   0   7  17        8.83        7.41      6.46 o
   1   7  17      115.64      108.14     14.16 o
   2   7  17       47.52       48.51     14.16 o
   3   7  17       76.76       64.33     17.15 o
  -3   8  17      309.86      301.46     30.19 o
  -2   8  17      104.75       91.95     18.90 o
  -1   8  17       67.20       70.26     12.02 o
   0   8  17       13.57       23.36      8.38 o
   1   8  17       67.58       81.52     18.11 o
   2   8  17      103.47       94.89     19.64 o
   3   8  17      320.71      368.11     34.26 o
  -2   9  17       87.80       82.14     18.31 o
  -1   9  17      151.52      180.36     16.94 o
   0   9  17       83.59       99.93     13.87 o
   1   9  17      153.68      159.10     23.84 o
   2   9  17       91.96       80.23     18.27 o
  -1  10  17       47.39       32.77     11.11 o
   0  10  17      222.47      255.78     28.57 o
   1  10  17       47.45       38.75     13.75 o
   0   0  18       96.73       42.90     16.86 o
   1   0  18        3.52       12.24      7.78 o
   2   0  18      362.90      421.55     35.74 o
   3   0  18      207.32      181.39     17.65 o
   4   0  18      436.86      439.47     27.71 o
  -4   1  18      156.42      145.43     22.28 o
  -3   1  18        3.08       -1.22      4.89 o
  -2   1  18       15.92       21.42      7.37 o
  -1   1  18       20.84       15.01      8.74 o
   0   1  18       79.04       74.98     14.23 o
   1   1  18       20.23       10.12      8.62 o
   2   1  18       15.07       23.07      9.01 o
   3   1  18        3.63        6.61      8.30 o
   4   1  18      160.77      107.60     23.75 o
  -4   2  18      183.76      152.79     18.81 o
  -3   2  18      255.49      248.27     17.56 o
  -2   2  18      507.30      546.89     29.19 o
  -1   2  18       35.02       33.44     16.20 o
   0   2  18       42.71       52.53     17.48 o
   1   2  18       35.25       37.71     14.62 o
   2   2  18      511.23      513.80     42.36 o
   3   2  18      262.05      263.66     15.80 o
   4   2  18      180.39      181.69     27.62 o
  -4   3  18       92.49       95.78     15.93 o
  -3   3  18       14.66       23.84     10.76 o
  -2   3  18      451.16      420.70     86.69 o
  -1   3  18       11.71        6.77      6.84 o
   0   3  18      679.75      755.83     50.79 o
   1   3  18       12.30       23.42     12.96 o
   2   3  18      448.96      477.38     39.29 o
   3   3  18       14.54       29.98     12.92 o
   4   3  18       90.49       73.92     19.27 o
  -4   4  18       73.24       63.79     16.28 o
  -3   4  18      315.06      372.56     32.81 o
  -2   4  18       68.12       83.19     13.14 o
  -1   4  18       47.82       62.15     18.79 o
   0   4  18       68.38       62.14     11.53 o
   1   4  18       44.34       43.81     15.28 o
   2   4  18       69.55       50.91     16.15 o
   3   4  18      322.09      384.23     35.88 o
   4   4  18       74.87       91.11     20.43 o
  -4   5  18       69.12       57.27     16.03 o
  -3   5  18      173.55      199.67     25.50 o
  -2   5  18       13.49        4.55      6.00 o
  -1   5  18      678.01      729.60     33.07 o
   0   5  18       35.57       35.65      9.84 o
   1   5  18      682.17      685.52     47.09 o
   2   5  18       14.37       19.06     11.21 o
   3   5  18      179.46      199.34     26.62 o
  -3   6  18      178.30      156.73     23.46 o
  -2   6  18      131.09      149.18     15.80 o
  -1   6  18      185.28      183.93     29.49 o
   0   6  18      188.52      208.35     18.74 o
   1   6  18      188.86      178.87     25.42 o
   2   6  18      132.06      140.91     23.38 o
   3   6  18      182.57      166.61     25.21 o
  -3   7  18       52.51       38.54     14.37 o
  -2   7  18      102.26      103.70     19.85 o
  -1   7  18       70.01       71.36     12.27 o
   0   7  18      159.62      150.79     18.83 o
   1   7  18       69.49       73.88     18.31 o
   2   7  18      104.19      125.21     22.51 o
   3   7  18       51.38       41.03     14.78 o
  -2   8  18       30.76       23.51     11.21 o
  -1   8  18      205.05      245.90     19.77 o
   0   8  18       66.07       85.89     13.07 o
   1   8  18      203.41      241.91     28.20 o
   2   8  18       27.55       34.55     14.45 o
  -1   9  18       48.24       61.39     12.00 o
   0   9  18       13.20        9.08      7.62 o
   1   9  18       47.07       17.94     11.17 o
   1   0  19      622.27      598.15     34.26 o
   2   0  19      118.98       99.57     20.35 o
   3   0  19      151.37      150.08     21.01 o
   4   0  19        6.81        2.19      6.97 o
  -4   1  19       14.22       16.13      8.67 o
  -3   1  19      274.31      265.85     21.25 o
  -2   1  19       62.61       42.11     11.76 o
  -1   1  19      270.34      310.89     25.83 o
   0   1  19      148.56      161.19     22.49 o
   1   1  19      273.63      276.41     24.78 o
   2   1  19       66.96       68.35     18.65 o
   3   1  19      281.44      272.27     56.46 o
   4   1  19       14.20       17.94     14.66 o
  -3   2  19      120.99       92.17     31.62 o
  -2   2  19      231.73      242.08     17.98 o
  -1   2  19       91.73       64.20     18.94 o
   0   2  19      802.05      812.80     55.36 o
   1   2  19       87.39      103.16     23.17 o
   2   2  19      228.43      217.28     30.52 o
   3   2  19      116.20      120.57     17.54 o
  -3   3  19       85.43       79.74     18.98 o
  -2   3  19       67.54       92.85     19.79 o
  -1   3  19       25.58       23.50      8.52 o
   0   3  19       43.82       40.86     15.12 o
   1   3  19       25.67       29.40     12.54 o
   2   3  19       64.06       51.00     16.65 o
   3   3  19       84.36      100.00     21.51 o
  -3   4  19      302.00      338.83     33.39 o
  -2   4  19       65.97       49.38     11.24 o
  -1   4  19       22.87       26.05      8.90 o
   0   4  19       33.66       51.33     17.11 o
   1   4  19       21.27       31.11     14.74 o
   2   4  19       63.38       52.12     16.07 o
   3   4  19      298.63      320.35     34.26 o
  -3   5  19       75.62       63.12     17.57 o
  -2   5  19        2.49        5.39      6.06 o
  -1   5  19       31.88       21.45      8.66 o
   0   5  19        0.27       -0.38      6.03 o
   1   5  19       30.27       44.77     15.03 o
   2   5  19        2.35       12.13      9.63 o
   3   5  19       76.47       90.45     20.10 o
  -2   6  19       30.30       22.28      8.68 o
  -1   6  19        3.42        4.73      6.37 o
   0   6  19      279.64      308.93     22.75 o
   1   6  19        5.36       15.41     10.30 o
   2   6  19       28.45       11.09     11.05 o
  -2   7  19      317.21      387.51     36.25 o
  -1   7  19       16.14       16.41      8.06 o
   0   7  19       66.18       68.52     15.78 o
   1   7  19       16.61        5.90      9.63 o
   2   7  19      314.85      379.82     36.63 o
   0   8  19     1140.15     1344.36     50.23 o
   0   0  20      278.69      315.16     38.79 o
   1   0  20        2.06        6.98      8.17 o
   2   0  20       63.26       77.48     15.48 o
   3   0  20      148.52      172.89     30.98 o
  -3   1  20      168.23      158.56     30.23 o
  -2   1  20      366.96      365.39     57.60 o
  -1   1  20       80.83       76.87     15.14 o
   0   1  20      108.55       90.29     16.53 o
   1   1  20       78.02       69.71     15.04 o
   2   1  20      367.90      352.22     31.83 o
   3   1  20      169.44      182.90     40.53 o
  -3   2  20      122.75      137.23     19.20 o
  -2   2  20       54.30       80.78     15.48 o
  -1   2  20      391.05      461.92     31.62 o
   0   2  20       18.63       27.33     13.83 o
   1   2  20      380.86      421.72     44.50 o
   2   2  20       53.60       43.91     12.58 o
   3   2  20      121.40      129.16     19.41 o
  -2   3  20      157.39      159.11     20.02 o
  -1   3  20       87.80       65.82     19.23 o
   0   3  20       18.28       30.98     15.78 o
   1   3  20       86.61       98.67     23.01 o
   2   3  20      168.71      169.85     27.91 o
  -2   4  20       77.39       88.45     14.59 o
  -1   4  20      318.91      361.86     25.72 o
   0   4  20       49.96       30.40     13.25 o
   1   4  20      317.94      385.85     38.75 o
  -2   5  20      103.97      131.08     16.57 o
  -1   5  20      351.60      409.85     27.02 o
   0   5  20       35.77       11.59     10.96 o
   1   5  20      351.00      368.40     37.21 o
   2   5  20       98.73      106.15     22.47 o
  -1   6  20      145.51      182.60     27.58 o
   0   6  20      324.80      355.87     25.50 o
   1   6  20      143.94      160.38     26.45 o
   1   0  21       69.60       50.84     18.38 o
   2   0  21       16.19        8.38      9.23 o
  -2   1  21       96.00      110.75     18.59 o
  -1   1  21      132.17      136.39     41.43 o
   0   1  21      436.08      384.89     57.23 o
   1   1  21      128.56      116.87     19.15 o
   2   1  21       92.90       91.64     17.77 o
  -1   2  21      137.60      134.79     19.94 o
   0   2  21        3.52        5.36      8.17 o
   1   2  21      135.27      137.03     20.49 o
  -1   3  21      292.79      331.94     37.50 o
   0   3  21       16.32       15.32     14.16 o
   1   3  21      286.29      279.45     35.09 o
   0   4  21      229.11      265.08     33.51 o
 
